# Supplementary material for: 4-Benzyl-8-phenyl-1-thia-4-aza­spiro­[4.5]decan-3-one
Source: Acta Crystallogr Sect E Struct Rep Online. 2012 Apr 18;68(Pt 5):o1438. doi: 10.1107/S1600536812015358 (PMC3344557; doi:10.1107/S1600536812015358)
Supplement: Supplementary file 1 [file e-68-o1438-sup1.cif]

##############################################################################
#                                                                            #
# This CIF contains the data in a paper accepted for publication in          #
# Acta Crystallographica Section E. It conforms to the requirements of       #
# Notes for Authors for Acta Crystallographica Section E, and has been       #
# peer reviewed under the auspices of the IUCr Commission on Journals.       #
#                                                                            #
# Full details of the Crystallographic Information File format               #
# are given in the paper "The Crystallographic Information File (CIF):       #
# a New Standard Archive File for Crystallography" by S. R. Hall, F. H.      #
# Allen and I. D. Brown [Acta Cryst. (1991), A47, 655-685].                  #
#                                                                            #
# The current version of the core CIF dictionary is obtainable from          #
# ftp://ftp.iucr.org/pub/cif_core.dic.                                       #
#                                                                            #
# Software is freely available for graphical display of the structure(s)     #
# in this CIF. For information consult the CIF software page                 #
# http://www.iucr.org/resources/cif/software.                                #
#                                                                            #
# This file may be used for bona fide research purposes within the           #
# scientific community so long as proper attribution is given to the journal # 
# article from which it was obtained.                                        #
#                                                                            #
##############################################################################
data_global
_audit_creation_method     'form.cif (version 2.0)'
_journal_data_validation_number     ?
_journal_date_recd_electronic     2012-04-08
_journal_date_accepted     2012-04-08
_journal_name_full     'Acta Crystallographica, Section E'
_journal_year     2012
_journal_volume     68
_journal_issue      5
_journal_page_first     o1438
_journal_page_last     o1438
_journal_paper_category     QO
_journal_paper_doi     10.1107/S1600536812015358
_journal_coeditor_code     HB6732
_publ_contact_author_name     'Prof. Fun, Hoong-Kun'
_publ_contact_author_address
;
      X-ray Crystallography Unit
      School of Physics
      Universiti Sains Malaysia
      11800 USM, Penang
      MALAYSIA
;
_publ_contact_author_email     'hkfun@usm.my'
_publ_contact_author_fax     '604 6579150'
_publ_contact_author_phone     '604 6533652'
_publ_section_title
;
4-Benzyl-8-phenyl-1-thia-4-azaspiro[4.5]decan-3-one
;
loop_
    _publ_author_name
    _publ_author_footnote
    _publ_author_address
    'Fun, Hoong-Kun'
;
Thomson Reuters ResearcherID: A-3561-2009.
;
;
X-ray Crystallography Unit
School of Physics
Universiti Sains Malaysia
11800 USM, Penang
Malaysia
;
    'Tze Shyang Chia' ?
;
X-ray Crystallography Unit
School of Physics
Universiti Sains Malaysia
11800 USM, Penang
Malaysia
;
    'Poovan Shanmugavelan' ?
;
Department of Organic Chemistry
School of Chemistry
Madurai Kamaraj University
Madurai 625 021
Tamil Nadu
India
;
    'Alagusundaram Ponnuswamy' ?
;
Department of Organic Chemistry
School of Chemistry
Madurai Kamaraj University
Madurai 625 021
Tamil Nadu
India
;
data_I
_audit_creation_method     SHELXL-97
_chemical_name_systematic
;
4-Benzyl-8-phenyl-1-thia-4-azaspiro[4.5]decan-3-one
;
_chemical_name_common     ?
_chemical_formula_moiety     'C21 H23 N O S'
_chemical_formula_sum     'C21 H23 N O S'
_chemical_formula_iupac     'C21 H23 N O S'
_chemical_formula_weight     337.46
_chemical_melting_point     ?
_symmetry_cell_setting     monoclinic
_symmetry_space_group_name_H-M     'P 21/c'
_symmetry_space_group_name_Hall     '-P 2ybc'
loop_
    _symmetry_equiv_pos_as_xyz
    'x, y, z'
    '-x, y+1/2, -z+1/2'
    '-x, -y, -z'
    'x, -y-1/2, z-1/2'
_cell_length_a     9.8299(9)
_cell_length_b     15.3823(14)
_cell_length_c     12.0833(10)
_cell_angle_alpha     90.00
_cell_angle_beta     108.717(4)
_cell_angle_gamma     90.00
_cell_volume     1730.4(3)
_cell_formula_units_Z     4
_cell_measurement_reflns_used     2184
_cell_measurement_theta_min     2.56
_cell_measurement_theta_max     29.55
_cell_measurement_temperature     100.0(10)
_exptl_crystal_description     'block'
_exptl_crystal_colour     'colourless'
_exptl_crystal_size_max     0.33
_exptl_crystal_size_mid     0.21
_exptl_crystal_size_min     0.14
_exptl_crystal_density_diffrn     1.295
_exptl_crystal_density_meas     ?
_exptl_crystal_density_method     'not measured'
_exptl_crystal_F_000     720
_exptl_absorpt_coefficient_mu     0.194
_exptl_absorpt_correction_type     multi-scan
_exptl_absorpt_process_details     '(<i>SADABS</i>; Bruker, 2009)'
_exptl_absorpt_correction_T_min     0.9389
_exptl_absorpt_correction_T_max     0.9733
_exptl_special_details
;
The crystal was placed in the cold stream of an Oxford Cryosystems Cobra
open-flow nitrogen cryostat (Cosier & Glazer, 1986) operating at 100.0 (1) K.
;
_diffrn_ambient_temperature     100.0(10)
_diffrn_radiation_type     MoK\a
_diffrn_radiation_wavelength     0.71073
_diffrn_radiation_source     'fine-focus sealed tube'
_diffrn_radiation_monochromator     graphite
_diffrn_measurement_device_type     'Bruker SMART APEXII CCD'
_diffrn_measurement_method     '\f and \w scans'
_diffrn_detector_area_resol_mean     ?
_diffrn_reflns_number     10508
_diffrn_reflns_av_R_equivalents     0.0801
_diffrn_reflns_av_sigmaI/netI     0.0990
_diffrn_reflns_theta_min     2.22
_diffrn_reflns_theta_max     26.50
_diffrn_reflns_theta_full     26.50
_diffrn_measured_fraction_theta_max     0.984
_diffrn_measured_fraction_theta_full     0.984
_diffrn_reflns_limit_h_min     -12
_diffrn_reflns_limit_h_max     11
_diffrn_reflns_limit_k_min     -16
_diffrn_reflns_limit_k_max     19
_diffrn_reflns_limit_l_min     -15
_diffrn_reflns_limit_l_max     15
_diffrn_standards_number     0
_diffrn_standards_interval_count     .
_diffrn_standards_interval_time     .
_diffrn_standards_decay_%     ?
_refine_special_details
;
Refinement of <i>F</i>^2^ against ALL reflections. The weighted <i>R</i>-factor
<i>wR</i> and goodness of fit <i>S</i> are based on <i>F</i>^2^, conventional
<i>R</i>-factors <i>R</i> are based on <i>F</i>, with <i>F</i> set to zero for
negative <i>F</i>^2^. The threshold expression of <i>F</i>^2^ >
\s(<i>F</i>^2^) is used only for calculating <i>R</i>-factors(gt) <i>etc</i>.
and is not relevant to the choice of reflections for refinement.
<i>R</i>-factors based on <i>F</i>^2^ are statistically about twice as large
as those based on <i>F</i>, and <i>R</i>- factors based on ALL data will be
even larger.
;
_reflns_number_total     3534
_reflns_number_gt     2144
_reflns_threshold_expression     I>2\s(I)
_refine_ls_structure_factor_coef     Fsqd
_refine_ls_matrix_type     full
_refine_ls_R_factor_all     0.1164
_refine_ls_R_factor_gt     0.0617
_refine_ls_wR_factor_gt     0.1219
_refine_ls_wR_factor_ref     0.1446
_refine_ls_goodness_of_fit_ref     1.013
_refine_ls_restrained_S_all     1.013
_refine_ls_number_reflns     3534
_refine_ls_number_parameters     217
_refine_ls_number_restraints     0
_refine_ls_hydrogen_treatment     constr
_refine_ls_weighting_scheme     calc
_refine_ls_weighting_details
         'calc w=1/[\s^2^(Fo^2^)+(0.0622P)^2^+0.1850P] where P=(Fo^2^+2Fc^2^)/3'
_atom_sites_solution_hydrogens     geom
_atom_sites_solution_primary     direct
_atom_sites_solution_secondary     difmap
_refine_ls_shift/su_max     0.000
_refine_ls_shift/su_mean     0.000
_refine_diff_density_max     0.708
_refine_diff_density_min     -0.456
_refine_ls_extinction_method     none
_refine_ls_extinction_coef     ?
loop_
    _atom_type_symbol
    _atom_type_description
    _atom_type_scat_dispersion_real
    _atom_type_scat_dispersion_imag
    _atom_type_scat_source
    'C' 'C' 0.0033 0.0016
                         'International Tables Vol C Tables 4.2.6.8 and 6.1.1.4'
    'H' 'H' 0.0000 0.0000
                         'International Tables Vol C Tables 4.2.6.8 and 6.1.1.4'
    'N' 'N' 0.0061 0.0033
                         'International Tables Vol C Tables 4.2.6.8 and 6.1.1.4'
    'O' 'O' 0.0106 0.0060
                         'International Tables Vol C Tables 4.2.6.8 and 6.1.1.4'
    'S' 'S' 0.1246 0.1234
                         'International Tables Vol C Tables 4.2.6.8 and 6.1.1.4'
_computing_data_collection     'APEX2 (Bruker, 2009)'
_computing_cell_refinement     'SAINT (Bruker, 2009)'
_computing_data_reduction     'SAINT (Bruker, 2009)'
_computing_structure_solution     'SHELXTL (Sheldrick, 2008)'
_computing_structure_refinement     'SHELXTL (Sheldrick, 2008)'
_computing_molecular_graphics     'SHELXTL (Sheldrick, 2008)'
_computing_publication_material
;
SHELXTL (Sheldrick, 2008) and PLATON (Spek, 2009)
;
loop_
    _atom_site_type_symbol
    _atom_site_label
    _atom_site_fract_x
    _atom_site_fract_y
    _atom_site_fract_z
    _atom_site_U_iso_or_equiv
    _atom_site_adp_type
    _atom_site_calc_flag
    _atom_site_refinement_flags
    _atom_site_occupancy
    _atom_site_symmetry_multiplicity
    _atom_site_disorder_assembly
    _atom_site_disorder_group
    S S1 0.33380(9) -0.00046(5) 0.85069(6) 0.0253(2) Uani d . 1 1 . .
    O O1 0.3626(2) 0.18832(13) 1.06649(16) 0.0320(6) Uani d . 1 1 . .
    N N1 0.3843(3) 0.16539(15) 0.88513(19) 0.0211(6) Uani d . 1 1 . .
    C C1 0.6646(3) 0.29768(18) 0.8312(2) 0.0241(7) Uani d . 1 1 . .
    H H1A 0.6047 0.3262 0.7633 0.029 Uiso calc R 1 1 . .
    C C2 0.8123(4) 0.3003(2) 0.8566(3) 0.0296(8) Uani d . 1 1 . .
    H H2A 0.8531 0.3314 0.8071 0.035 Uiso calc R 1 1 . .
    C C3 0.9005(4) 0.2575(2) 0.9542(3) 0.0309(8) Uani d . 1 1 . .
    H H3A 1.0017 0.2574 0.9702 0.037 Uiso calc R 1 1 . .
    C C4 0.8401(4) 0.2147(2) 1.0284(3) 0.0310(8) Uani d . 1 1 . .
    H H4A 0.9001 0.1868 1.0968 0.037 Uiso calc R 1 1 . .
    C C5 0.6923(3) 0.21282(19) 1.0028(2) 0.0257(7) Uani d . 1 1 . .
    H H5A 0.6517 0.1830 1.0536 0.031 Uiso calc R 1 1 . .
    C C6 0.6026(3) 0.25385(18) 0.9040(2) 0.0211(7) Uani d . 1 1 . .
    C C7 0.4415(3) 0.25215(19) 0.8761(2) 0.0243(7) Uani d . 1 1 . .
    H H7A 0.4148 0.2919 0.9303 0.029 Uiso calc R 1 1 . .
    H H7B 0.3962 0.2743 0.7958 0.029 Uiso calc R 1 1 . .
    C C8 0.3482(3) 0.1418(2) 0.9806(2) 0.0251(7) Uani d . 1 1 . .
    C C9 0.2885(3) 0.0507(2) 0.9689(2) 0.0264(7) Uani d . 1 1 . .
    H H9A 0.1830 0.0522 0.9514 0.032 Uiso calc R 1 1 . .
    H H9B 0.3313 0.0180 1.0425 0.032 Uiso calc R 1 1 . .
    C C10 0.3402(3) 0.10667(19) 0.7831(2) 0.0210(7) Uani d . 1 1 . .
    C C11 0.1909(3) 0.13109(19) 0.7013(2) 0.0227(7) Uani d . 1 1 . .
    H H11A 0.1912 0.1928 0.6780 0.027 Uiso calc R 1 1 . .
    H H11B 0.1202 0.1248 0.7436 0.027 Uiso calc R 1 1 . .
    C C12 0.1448(3) 0.07408(18) 0.5916(2) 0.0212(7) Uani d . 1 1 . .
    H H12A 0.0491 0.0928 0.5400 0.025 Uiso calc R 1 1 . .
    H H12B 0.1375 0.0128 0.6140 0.025 Uiso calc R 1 1 . .
    C C13 0.2545(3) 0.08156(19) 0.5260(2) 0.0213(7) Uani d . 1 1 . .
    H H13A 0.2647 0.1449 0.5116 0.026 Uiso calc R 1 1 . .
    C C14 0.4012(3) 0.0504(2) 0.6074(2) 0.0242(7) Uani d . 1 1 . .
    H H14A 0.3940 -0.0113 0.6284 0.029 Uiso calc R 1 1 . .
    H H14B 0.4731 0.0543 0.5661 0.029 Uiso calc R 1 1 . .
    C C15 0.4503(3) 0.10522(19) 0.7182(2) 0.0221(7) Uani d . 1 1 . .
    H H15A 0.4679 0.1655 0.6975 0.027 Uiso calc R 1 1 . .
    H H15B 0.5421 0.0817 0.7707 0.027 Uiso calc R 1 1 . .
    C C16 0.2087(3) 0.0375(2) 0.4081(2) 0.0217(7) Uani d . 1 1 . .
    C C17 0.2160(3) -0.05266(19) 0.3972(2) 0.0232(7) Uani d . 1 1 . .
    H H17A 0.2473 -0.0877 0.4655 0.028 Uiso calc R 1 1 . .
    C C18 0.1782(3) -0.0918(2) 0.2878(2) 0.0260(7) Uani d . 1 1 . .
    H H18A 0.1843 -0.1532 0.2818 0.031 Uiso calc R 1 1 . .
    C C19 0.1316(3) -0.0417(2) 0.1874(2) 0.0277(7) Uani d . 1 1 . .
    H H19A 0.1060 -0.0684 0.1127 0.033 Uiso calc R 1 1 . .
    C C20 0.1226(3) 0.0480(2) 0.1970(2) 0.0282(8) Uani d . 1 1 . .
    H H20A 0.0910 0.0829 0.1286 0.034 Uiso calc R 1 1 . .
    C C21 0.1598(3) 0.0866(2) 0.3064(2) 0.0248(7) Uani d . 1 1 . .
    H H21A 0.1518 0.1478 0.3120 0.030 Uiso calc R 1 1 . .
loop_
    _atom_site_aniso_label
    _atom_site_aniso_U_11
    _atom_site_aniso_U_22
    _atom_site_aniso_U_33
    _atom_site_aniso_U_12
    _atom_site_aniso_U_13
    _atom_site_aniso_U_23
    S1 0.0414(5) 0.0194(4) 0.0179(4) -0.0007(4) 0.0134(3) 0.0011(4)
    O1 0.0528(15) 0.0301(13) 0.0176(11) -0.0009(11) 0.0177(10) -0.0058(10)
    N1 0.0318(15) 0.0173(13) 0.0172(12) -0.0043(11) 0.0121(10) -0.0026(11)
    C1 0.041(2) 0.0168(16) 0.0145(14) -0.0017(14) 0.0096(14) -0.0039(13)
    C2 0.049(2) 0.0215(18) 0.0238(16) -0.0070(15) 0.0188(15) -0.0078(14)
    C3 0.0326(19) 0.0268(19) 0.0346(18) -0.0060(14) 0.0125(15) -0.0142(16)
    C4 0.042(2) 0.0256(18) 0.0227(16) 0.0024(15) 0.0071(15) -0.0057(14)
    C5 0.041(2) 0.0177(17) 0.0195(16) -0.0028(14) 0.0112(14) -0.0019(14)
    C6 0.0362(19) 0.0131(15) 0.0161(14) -0.0020(13) 0.0111(13) -0.0019(13)
    C7 0.042(2) 0.0149(16) 0.0182(15) 0.0026(14) 0.0122(13) -0.0004(13)
    C8 0.0335(19) 0.0257(18) 0.0194(15) 0.0028(14) 0.0134(13) 0.0015(14)
    C9 0.0354(19) 0.0299(19) 0.0162(15) -0.0036(15) 0.0114(13) 0.0005(14)
    C10 0.0338(18) 0.0181(16) 0.0142(14) -0.0021(13) 0.0122(13) -0.0035(13)
    C11 0.0289(18) 0.0246(18) 0.0190(15) 0.0016(13) 0.0138(13) -0.0006(13)
    C12 0.0288(18) 0.0197(17) 0.0169(14) 0.0002(13) 0.0099(12) -0.0003(13)
    C13 0.0315(18) 0.0196(16) 0.0155(14) -0.0035(13) 0.0112(13) -0.0025(13)
    C14 0.0309(18) 0.0252(17) 0.0208(15) -0.0009(14) 0.0144(13) -0.0035(14)
    C15 0.0281(18) 0.0228(17) 0.0174(14) -0.0017(13) 0.0101(13) -0.0017(13)
    C16 0.0262(17) 0.0228(16) 0.0192(15) -0.0034(13) 0.0114(12) -0.0019(14)
    C17 0.0342(18) 0.0212(18) 0.0172(15) -0.0030(14) 0.0125(13) 0.0020(14)
    C18 0.0331(19) 0.0217(17) 0.0261(16) -0.0024(14) 0.0139(14) -0.0054(14)
    C19 0.0327(19) 0.035(2) 0.0165(15) -0.0020(15) 0.0094(13) -0.0069(15)
    C20 0.037(2) 0.032(2) 0.0176(16) 0.0040(15) 0.0103(14) 0.0027(15)
    C21 0.0339(19) 0.0221(17) 0.0207(16) 0.0000(14) 0.0122(13) -0.0024(14)
_geom_special_details
;
All e.s.d.'s (except the e.s.d. in the dihedral angle between two l.s. planes)
are estimated using the full covariance matrix. The cell e.s.d.'s are taken
into account individually in the estimation of e.s.d.'s in distances, angles
and torsion angles; correlations between e.s.d.'s in cell parameters are only
used when they are defined by crystal symmetry. An approximate (isotropic)
treatment of cell e.s.d.'s is used for estimating e.s.d.'s involving l.s.
planes.
;
loop_
    _geom_bond_atom_site_label_1
    _geom_bond_atom_site_label_2
    _geom_bond_site_symmetry_2
    _geom_bond_distance
    _geom_bond_publ_flag
    S1 C9 . 1.808(3) ?
    S1 C10 . 1.849(3) ?
    O1 C8 . 1.231(3) ?
    N1 C8 . 1.360(3) ?
    N1 C7 . 1.466(4) ?
    N1 C10 . 1.476(3) ?
    C1 C2 . 1.385(4) ?
    C1 C6 . 1.394(4) ?
    C1 H1A . 0.9500 ?
    C2 C3 . 1.385(4) ?
    C2 H2A . 0.9500 ?
    C3 C4 . 1.391(4) ?
    C3 H3A . 0.9500 ?
    C4 C5 . 1.385(4) ?
    C4 H4A . 0.9500 ?
    C5 C6 . 1.387(4) ?
    C5 H5A . 0.9500 ?
    C6 C7 . 1.510(4) ?
    C7 H7A . 0.9900 ?
    C7 H7B . 0.9900 ?
    C8 C9 . 1.510(4) ?
    C9 H9A . 0.9900 ?
    C9 H9B . 0.9900 ?
    C10 C15 . 1.527(4) ?
    C10 C11 . 1.530(4) ?
    C11 C12 . 1.532(4) ?
    C11 H11A . 0.9900 ?
    C11 H11B . 0.9900 ?
    C12 C13 . 1.534(4) ?
    C12 H12A . 0.9900 ?
    C12 H12B . 0.9900 ?
    C13 C16 . 1.510(4) ?
    C13 C14 . 1.538(4) ?
    C13 H13A . 1.0000 ?
    C14 C15 . 1.524(4) ?
    C14 H14A . 0.9900 ?
    C14 H14B . 0.9900 ?
    C15 H15A . 0.9900 ?
    C15 H15B . 0.9900 ?
    C16 C21 . 1.390(4) ?
    C16 C17 . 1.397(4) ?
    C17 C18 . 1.391(4) ?
    C17 H17A . 0.9500 ?
    C18 C19 . 1.385(4) ?
    C18 H18A . 0.9500 ?
    C19 C20 . 1.390(4) ?
    C19 H19A . 0.9500 ?
    C20 C21 . 1.387(4) ?
    C20 H20A . 0.9500 ?
    C21 H21A . 0.9500 ?
loop_
    _geom_angle_atom_site_label_1
    _geom_angle_atom_site_label_2
    _geom_angle_atom_site_label_3
    _geom_angle_site_symmetry_1
    _geom_angle_site_symmetry_3
    _geom_angle
    _geom_angle_publ_flag
    C9 S1 C10 . . 90.75(13) ?
    C8 N1 C7 . . 121.1(2) ?
    C8 N1 C10 . . 117.3(2) ?
    C7 N1 C10 . . 120.8(2) ?
    C2 C1 C6 . . 120.9(3) ?
    C2 C1 H1A . . 119.5 ?
    C6 C1 H1A . . 119.5 ?
    C1 C2 C3 . . 120.0(3) ?
    C1 C2 H2A . . 120.0 ?
    C3 C2 H2A . . 120.0 ?
    C2 C3 C4 . . 119.6(3) ?
    C2 C3 H3A . . 120.2 ?
    C4 C3 H3A . . 120.2 ?
    C5 C4 C3 . . 120.0(3) ?
    C5 C4 H4A . . 120.0 ?
    C3 C4 H4A . . 120.0 ?
    C4 C5 C6 . . 120.9(3) ?
    C4 C5 H5A . . 119.5 ?
    C6 C5 H5A . . 119.5 ?
    C5 C6 C1 . . 118.5(3) ?
    C5 C6 C7 . . 121.0(3) ?
    C1 C6 C7 . . 120.5(3) ?
    N1 C7 C6 . . 113.5(2) ?
    N1 C7 H7A . . 108.9 ?
    C6 C7 H7A . . 108.9 ?
    N1 C7 H7B . . 108.9 ?
    C6 C7 H7B . . 108.9 ?
    H7A C7 H7B . . 107.7 ?
    O1 C8 N1 . . 124.7(3) ?
    O1 C8 C9 . . 123.6(3) ?
    N1 C8 C9 . . 111.6(2) ?
    C8 C9 S1 . . 106.9(2) ?
    C8 C9 H9A . . 110.3 ?
    S1 C9 H9A . . 110.3 ?
    C8 C9 H9B . . 110.3 ?
    S1 C9 H9B . . 110.3 ?
    H9A C9 H9B . . 108.6 ?
    N1 C10 C15 . . 111.8(2) ?
    N1 C10 C11 . . 110.7(2) ?
    C15 C10 C11 . . 111.3(2) ?
    N1 C10 S1 . . 102.67(17) ?
    C15 C10 S1 . . 110.1(2) ?
    C11 C10 S1 . . 110.0(2) ?
    C10 C11 C12 . . 112.0(2) ?
    C10 C11 H11A . . 109.2 ?
    C12 C11 H11A . . 109.2 ?
    C10 C11 H11B . . 109.2 ?
    C12 C11 H11B . . 109.2 ?
    H11A C11 H11B . . 107.9 ?
    C11 C12 C13 . . 110.0(2) ?
    C11 C12 H12A . . 109.7 ?
    C13 C12 H12A . . 109.7 ?
    C11 C12 H12B . . 109.7 ?
    C13 C12 H12B . . 109.7 ?
    H12A C12 H12B . . 108.2 ?
    C16 C13 C12 . . 114.0(2) ?
    C16 C13 C14 . . 113.4(2) ?
    C12 C13 C14 . . 108.4(2) ?
    C16 C13 H13A . . 106.8 ?
    C12 C13 H13A . . 106.8 ?
    C14 C13 H13A . . 106.8 ?
    C15 C14 C13 . . 110.9(2) ?
    C15 C14 H14A . . 109.5 ?
    C13 C14 H14A . . 109.5 ?
    C15 C14 H14B . . 109.5 ?
    C13 C14 H14B . . 109.5 ?
    H14A C14 H14B . . 108.0 ?
    C14 C15 C10 . . 112.5(2) ?
    C14 C15 H15A . . 109.1 ?
    C10 C15 H15A . . 109.1 ?
    C14 C15 H15B . . 109.1 ?
    C10 C15 H15B . . 109.1 ?
    H15A C15 H15B . . 107.8 ?
    C21 C16 C17 . . 118.0(3) ?
    C21 C16 C13 . . 120.3(3) ?
    C17 C16 C13 . . 121.7(2) ?
    C18 C17 C16 . . 120.9(3) ?
    C18 C17 H17A . . 119.6 ?
    C16 C17 H17A . . 119.6 ?
    C19 C18 C17 . . 120.3(3) ?
    C19 C18 H18A . . 119.9 ?
    C17 C18 H18A . . 119.9 ?
    C18 C19 C20 . . 119.4(3) ?
    C18 C19 H19A . . 120.3 ?
    C20 C19 H19A . . 120.3 ?
    C21 C20 C19 . . 120.0(3) ?
    C21 C20 H20A . . 120.0 ?
    C19 C20 H20A . . 120.0 ?
    C20 C21 C16 . . 121.4(3) ?
    C20 C21 H21A . . 119.3 ?
    C16 C21 H21A . . 119.3 ?
loop_
    _geom_torsion_atom_site_label_1
    _geom_torsion_atom_site_label_2
    _geom_torsion_atom_site_label_3
    _geom_torsion_atom_site_label_4
    _geom_torsion_site_symmetry_1
    _geom_torsion_site_symmetry_2
    _geom_torsion_site_symmetry_3
    _geom_torsion_site_symmetry_4
    _geom_torsion
    _geom_torsion_publ_flag
    C6 C1 C2 C3 . . . . 1.3(4) ?
    C1 C2 C3 C4 . . . . -2.3(4) ?
    C2 C3 C4 C5 . . . . 2.0(4) ?
    C3 C4 C5 C6 . . . . -0.6(4) ?
    C4 C5 C6 C1 . . . . -0.4(4) ?
    C4 C5 C6 C7 . . . . -179.8(3) ?
    C2 C1 C6 C5 . . . . 0.1(4) ?
    C2 C1 C6 C7 . . . . 179.4(3) ?
    C8 N1 C7 C6 . . . . 101.0(3) ?
    C10 N1 C7 C6 . . . . -89.9(3) ?
    C5 C6 C7 N1 . . . . -47.5(3) ?
    C1 C6 C7 N1 . . . . 133.2(3) ?
    C7 N1 C8 O1 . . . . -1.7(5) ?
    C10 N1 C8 O1 . . . . -171.2(3) ?
    C7 N1 C8 C9 . . . . 178.6(2) ?
    C10 N1 C8 C9 . . . . 9.1(4) ?
    O1 C8 C9 S1 . . . . -164.6(3) ?
    N1 C8 C9 S1 . . . . 15.1(3) ?
    C10 S1 C9 C8 . . . . -26.3(2) ?
    C8 N1 C10 C15 . . . . -145.8(3) ?
    C7 N1 C10 C15 . . . . 44.7(3) ?
    C8 N1 C10 C11 . . . . 89.6(3) ?
    C7 N1 C10 C11 . . . . -79.9(3) ?
    C8 N1 C10 S1 . . . . -27.8(3) ?
    C7 N1 C10 S1 . . . . 162.7(2) ?
    C9 S1 C10 N1 . . . . 29.6(2) ?
    C9 S1 C10 C15 . . . . 148.8(2) ?
    C9 S1 C10 C11 . . . . -88.2(2) ?
    N1 C10 C11 C12 . . . . 177.3(2) ?
    C15 C10 C11 C12 . . . . 52.4(3) ?
    S1 C10 C11 C12 . . . . -69.9(3) ?
    C10 C11 C12 C13 . . . . -57.8(3) ?
    C11 C12 C13 C16 . . . . -172.1(2) ?
    C11 C12 C13 C14 . . . . 60.4(3) ?
    C16 C13 C14 C15 . . . . 172.6(2) ?
    C12 C13 C14 C15 . . . . -59.6(3) ?
    C13 C14 C15 C10 . . . . 55.7(3) ?
    N1 C10 C15 C14 . . . . -175.6(2) ?
    C11 C10 C15 C14 . . . . -51.3(3) ?
    S1 C10 C15 C14 . . . . 71.0(3) ?
    C12 C13 C16 C21 . . . . 104.1(3) ?
    C14 C13 C16 C21 . . . . -131.1(3) ?
    C12 C13 C16 C17 . . . . -77.1(4) ?
    C14 C13 C16 C17 . . . . 47.8(4) ?
    C21 C16 C17 C18 . . . . 1.2(4) ?
    C13 C16 C17 C18 . . . . -177.7(3) ?
    C16 C17 C18 C19 . . . . -0.4(4) ?
    C17 C18 C19 C20 . . . . -0.2(4) ?
    C18 C19 C20 C21 . . . . -0.2(4) ?
    C19 C20 C21 C16 . . . . 1.0(5) ?
    C17 C16 C21 C20 . . . . -1.5(4) ?
    C13 C16 C21 C20 . . . . 177.4(3) ?
loop_
    _geom_hbond_atom_site_label_D
    _geom_hbond_atom_site_label_H
    _geom_hbond_atom_site_label_A
    _geom_hbond_site_symmetry_A
    _geom_hbond_distance_DH
    _geom_hbond_distance_HA
    _geom_hbond_distance_DA
    _geom_hbond_angle_DHA
    _geom_hbond_publ_flag
    C17 H17A Cg1 2_646 0.95 2.72 3.565(3) 149 yes
_iucr_refine_instructions_details
;
TITL s2_0m in P2(1)/c (100K)
CELL 0.71073   9.8299  15.3823  12.0833  90.000 108.717  90.000
ZERR    4.00   0.0009   0.0014   0.0010   0.000   0.004   0.000
LATT  1
SYMM -X, 0.5+Y, 0.5-Z
SFAC C H N O S
UNIT 84 92 4 4 4
TEMP -173.000
SIZE 0.14 0.21 0.329
L.S. 10
BOND $H
FMAP 2 1 60
PLAN 20
OMIT -4 53
ACTA
CONF
WGHT    0.062200    0.185000
FVAR       0.68534
S1    5    0.333802   -0.000463    0.850686    11.00000    0.04140    0.01941 =
         0.01788    0.00108    0.01343   -0.00073
O1    4    0.362621    0.188318    1.066494    11.00000    0.05283    0.03015 =
         0.01759   -0.00575    0.01770   -0.00089
N1    3    0.384289    0.165388    0.885125    11.00000    0.03179    0.01733 =
         0.01718   -0.00256    0.01213   -0.00433
C1    1    0.664594    0.297679    0.831215    11.00000    0.04145    0.01680 =
         0.01453   -0.00391    0.00958   -0.00169
AFIX  43
H1A   2    0.604680    0.326155    0.763265    11.00000   -1.20000
AFIX   0
C2    1    0.812293    0.300287    0.856585    11.00000    0.04865    0.02145 =
         0.02378   -0.00778    0.01881   -0.00696
AFIX  43
H2A   2    0.853107    0.331416    0.807057    11.00000   -1.20000
AFIX   0
C3    1    0.900538    0.257518    0.954156    11.00000    0.03257    0.02677 =
         0.03455   -0.01424    0.01250   -0.00602
AFIX  43
H3A   2    1.001693    0.257405    0.970227    11.00000   -1.20000
AFIX   0
C4    1    0.840053    0.214740    1.028439    11.00000    0.04240    0.02562 =
         0.02271   -0.00565    0.00708    0.00236
AFIX  43
H4A   2    0.900142    0.186821    1.096800    11.00000   -1.20000
AFIX   0
C5    1    0.692271    0.212824    1.002802    11.00000    0.04085    0.01774 =
         0.01951   -0.00186    0.01124   -0.00285
AFIX  43
H5A   2    0.651733    0.183003    1.053575    11.00000   -1.20000
AFIX   0
C6    1    0.602621    0.253845    0.904012    11.00000    0.03617    0.01310 =
         0.01610   -0.00194    0.01115   -0.00201
C7    1    0.441537    0.252153    0.876118    11.00000    0.04174    0.01489 =
         0.01822   -0.00044    0.01224    0.00260
AFIX  23
H7A   2    0.414840    0.291868    0.930252    11.00000   -1.20000
H7B   2    0.396153    0.274304    0.795752    11.00000   -1.20000
AFIX   0
C8    1    0.348225    0.141831    0.980559    11.00000    0.03354    0.02573 =
         0.01941    0.00151    0.01336    0.00279
C9    1    0.288473    0.050651    0.968948    11.00000    0.03537    0.02987 =
         0.01616    0.00051    0.01145   -0.00358
AFIX  23
H9A   2    0.182956    0.052164    0.951370    11.00000   -1.20000
H9B   2    0.331268    0.017976    1.042533    11.00000   -1.20000
AFIX   0
C10   1    0.340169    0.106667    0.783139    11.00000    0.03381    0.01810 =
         0.01419   -0.00352    0.01222   -0.00209
C11   1    0.190883    0.131089    0.701341    11.00000    0.02891    0.02457 =
         0.01899   -0.00065    0.01376    0.00158
AFIX  23
H11A  2    0.191233    0.192760    0.677999    11.00000   -1.20000
H11B  2    0.120231    0.124822    0.743609    11.00000   -1.20000
AFIX   0
C12   1    0.144768    0.074083    0.591613    11.00000    0.02877    0.01971 =
         0.01690   -0.00028    0.00991    0.00018
AFIX  23
H12A  2    0.049056    0.092772    0.540012    11.00000   -1.20000
H12B  2    0.137548    0.012763    0.613978    11.00000   -1.20000
AFIX   0
C13   1    0.254492    0.081561    0.525997    11.00000    0.03146    0.01959 =
         0.01551   -0.00250    0.01120   -0.00348
AFIX  13
H13A  2    0.264680    0.144872    0.511578    11.00000   -1.20000
AFIX   0
C14   1    0.401177    0.050377    0.607414    11.00000    0.03087    0.02516 =
         0.02081   -0.00353    0.01441   -0.00086
AFIX  23
H14A  2    0.393963   -0.011260    0.628445    11.00000   -1.20000
H14B  2    0.473139    0.054323    0.566090    11.00000   -1.20000
AFIX   0
C15   1    0.450280    0.105224    0.718243    11.00000    0.02810    0.02284 =
         0.01737   -0.00170    0.01008   -0.00170
AFIX  23
H15A  2    0.467909    0.165480    0.697464    11.00000   -1.20000
H15B  2    0.542105    0.081728    0.770718    11.00000   -1.20000
AFIX   0
C16   1    0.208693    0.037469    0.408138    11.00000    0.02622    0.02276 =
         0.01920   -0.00189    0.01144   -0.00339
C17   1    0.216026   -0.052661    0.397226    11.00000    0.03420    0.02118 =
         0.01718    0.00203    0.01253   -0.00303
AFIX  43
H17A  2    0.247295   -0.087702    0.465480    11.00000   -1.20000
AFIX   0
C18   1    0.178160   -0.091788    0.287771    11.00000    0.03311    0.02173 =
         0.02614   -0.00544    0.01388   -0.00239
AFIX  43
H18A  2    0.184283   -0.153150    0.281826    11.00000   -1.20000
AFIX   0
C19   1    0.131576   -0.041708    0.187426    11.00000    0.03270    0.03509 =
         0.01649   -0.00687    0.00939   -0.00198
AFIX  43
H19A  2    0.105956   -0.068436    0.112666    11.00000   -1.20000
AFIX   0
C20   1    0.122613    0.047987    0.196989    11.00000    0.03663    0.03158 =
         0.01761    0.00267    0.01032    0.00398
AFIX  43
H20A  2    0.090992    0.082866    0.128599    11.00000   -1.20000
AFIX   0
C21   1    0.159843    0.086569    0.306402    11.00000    0.03394    0.02208 =
         0.02070   -0.00242    0.01215    0.00000
AFIX  43
H21A  2    0.151800    0.147842    0.311956    11.00000   -1.20000
HKLF 4
REM  s2_0m in P2(1)/c (100K)
REM R1 =  0.0617 for   2144 Fo > 4sig(Fo)  and  0.1164 for all   3534 data
REM    217 parameters refined using      0 restraints
END
WGHT      0.0622      0.1849
REM Highest difference peak  0.708,  deepest hole -0.456,  1-sigma level  0.066
Q1    1   0.2248 -0.0030  0.8227  11.00000  0.05    0.71
Q2    1   0.4414 -0.0010  0.8765  11.00000  0.05    0.68
Q3    1   0.5331  0.2436  0.8997  11.00000  0.05    0.30
Q4    1   0.1407 -0.0027  0.7962  11.00000  0.05    0.29
Q5    1   0.2932  0.1325  0.7270  11.00000  0.05    0.28
Q6    1   0.4728  0.1782  1.0983  11.00000  0.05    0.27
Q7    1   0.2341  0.1943  1.0393  11.00000  0.05    0.26
Q8    1   0.2954  0.1648  0.8755  11.00000  0.05    0.26
Q9    1   0.3835  0.0635  0.8335  11.00000  0.05    0.26
Q10   1   0.2670  0.0804  0.3270  11.00000  0.05    0.26
Q11   1   0.4298 -0.0497  0.9358  11.00000  0.05    0.26
Q12   1   0.2600 -0.0558  0.7767  11.00000  0.05    0.25
Q13   1   0.4894  0.1597  0.9117  11.00000  0.05    0.24
Q14   1   0.2606  0.0536  0.7830  11.00000  0.05    0.23
Q15   1   0.5000  0.0000  1.0000  10.50000  0.05    0.23
Q16   1   0.1137  0.0343  0.3799  11.00000  0.05    0.23
Q17   1   0.1206 -0.0436  0.3829  11.00000  0.05    0.23
Q18   1   0.2803 -0.0786  0.8464  11.00000  0.05    0.23
Q19   1   0.2635  0.0042  0.9226  11.00000  0.05    0.22
Q20   1   0.3834 -0.0654  0.8347  11.00000  0.05    0.22
;
