# Supplementary material for: 4-Benzyl-8-phenyl-1-thia-4-aza­spiro­[4.5]decan-3-one
Source: Acta Crystallogr Sect E Struct Rep Online. 2012 Apr 18;68(Pt 5):o1438. doi: 10.1107/S1600536812015358 (PMC3344557; doi:10.1107/S1600536812015358)
Supplement: Supplementary file 2 [file e-68-o1438-Isup2.hkl]

# 
# h,k,l, Fc-squared, Fo-squared, sigma(Fo-squared) and status flag 
# 
data_I
_shelx_title ' s2_0m in P2(1)/c (100K)' 
_shelx_refln_list_code          4 
_shelx_F_calc_maximum      148.84 
_exptl_crystal_F_000       720.00 
_reflns_d_resolution_high  0.7965 
 
loop_ 
 _symmetry_equiv_pos_as_xyz 
 'x, y, z' 
 '-x, y+1/2, -z+1/2' 
 '-x, -y, -z' 
 'x, -y-1/2, z-1/2' 
 
_cell_length_a     9.8299 
_cell_length_b    15.3823 
_cell_length_c    12.0833 
_cell_angle_alpha  90.000 
_cell_angle_beta  108.717 
_cell_angle_gamma  90.000 
 
_shelx_F_squared_multiplier     1.000 
 
loop_ 
 _refln_index_h 
 _refln_index_k 
 _refln_index_l 
 _refln_F_squared_calc 
 _refln_F_squared_meas 
 _refln_F_squared_sigma 
 _refln_observed_status 
   3   0   0       41.21       55.91     29.32 o 
   4   0   0    15590.22    14807.40    508.73 o 
   5   0   0      446.24      473.42     31.70 o 
   6   0   0     2630.03     2837.32    118.74 o 
   7   0   0       49.17       42.59     21.95 o 
   8   0   0       91.67       54.11     27.85 o 
   9   0   0      273.88      438.28     69.39 o 
  10   0   0       39.59       75.70     56.99 o 
  11   0   0        0.53       63.67     60.92 o 
   1   1   0      275.77      241.85     14.27 o 
   2   1   0     6316.60     5232.55    204.80 o 
   3   1   0      861.54      698.53     20.82 o 
   4   1   0      303.91      346.86     19.91 o 
   5   1   0       51.35       72.74     11.82 o 
   6   1   0       69.68       67.83     15.07 o 
   7   1   0       11.57       14.42     12.36 o 
   8   1   0       13.23        8.07     21.50 o 
   9   1   0      261.95      204.67     30.37 o 
  10   1   0        8.37       23.70     23.84 o 
  11   1   0       17.18       57.34     40.88 o 
   1   2   0     1482.45     1338.62     36.43 o 
   2   2   0     4264.83     3792.30    102.83 o 
   3   2   0      247.87      321.18     17.31 o 
   4   2   0      210.39      288.04     13.97 o 
   5   2   0      491.24      465.60     26.59 o 
   6   2   0      335.35      343.98     18.45 o 
   7   2   0        0.05        6.06     18.31 o 
   8   2   0        0.57      -14.69     14.94 o 
   9   2   0      221.86      227.87     49.41 o 
  10   2   0       52.22       58.43     24.62 o 
  11   2   0      154.71      191.53     49.98 o 
   1   3   0    22151.97    20851.59    376.36 o 
   2   3   0       51.67       49.42      8.21 o 
   3   3   0      360.64      314.09     19.37 o 
   4   3   0      136.36      154.18     13.30 o 
   5   3   0      640.08      747.42     25.50 o 
   6   3   0      211.36      222.57     18.54 o 
   7   3   0        0.82        2.69     11.70 o 
   8   3   0       60.04       69.34     37.56 o 
   9   3   0        0.17       51.91     24.54 o 
  10   3   0        2.02       20.06     23.68 o 
  11   3   0        1.39       40.80     26.98 o 
   0   4   0     3939.60     3825.21    101.20 o 
   1   4   0      338.32      315.55     11.68 o 
   2   4   0        2.42       -0.68      5.71 o 
   3   4   0     1646.89     1454.06     37.60 o 
   4   4   0      674.14      635.83     24.43 o 
   5   4   0      517.78      482.19     20.64 o 
   6   4   0        4.09      -12.53     11.36 o 
   7   4   0        1.73       19.36     14.57 o 
   8   4   0       29.41        8.62     16.32 o 
   9   4   0      285.78      358.97     39.00 o 
  10   4   0       81.58       80.18     27.52 o 
  11   4   0      155.96      221.69     37.60 o 
   1   5   0      623.46      649.35     20.87 o 
   2   5   0      207.22      216.61     14.11 o 
   3   5   0      323.73      339.56     14.65 o 
   4   5   0       87.35       89.60     12.88 o 
   5   5   0      669.51      704.57     27.62 o 
   6   5   0      561.81      571.93     24.37 o 
   7   5   0        4.73      -16.86     15.20 o 
   8   5   0      185.29      204.99     23.59 o 
   9   5   0        0.01       37.96     23.02 o 
  10   5   0       10.66       56.35     26.34 o 
  11   5   0        5.95       89.90     51.98 o 
   0   6   0     1091.67     1235.86     38.76 o 
   1   6   0     1912.56     1983.72     40.81 o 
   2   6   0      383.29      371.70     13.06 o 
   3   6   0     6643.97     6438.17    118.96 o 
   4   6   0      505.84      450.56     21.07 o 
   5   6   0       14.12        7.66     13.02 o 
   6   6   0      995.55     1004.66     31.59 o 
   7   6   0     1213.73     1290.15     45.32 o 
   8   6   0        0.97       10.52     17.86 o 
   9   6   0      127.97      209.24     33.95 o 
  10   6   0        1.08       53.15     26.04 o 
  11   6   0       12.51       86.86     43.55 o 
   1   7   0       68.32       81.42      6.61 o 
   2   7   0      319.29      326.19     19.09 o 
   3   7   0      251.50      241.46     12.03 o 
   4   7   0       88.68      106.99     14.00 o 
   5   7   0       81.61       74.33     15.31 o 
   6   7   0      342.69      365.08     31.69 o 
   7   7   0      719.63      731.85     36.86 o 
   8   7   0       98.11       93.16     21.48 o 
   9   7   0       74.42       92.50     22.01 o 
  10   7   0       79.59      115.04     33.25 o 
   0   8   0      193.08      257.52     19.09 o 
   1   8   0      825.40      851.69     29.29 o 
   2   8   0      603.67      711.54     24.89 o 
   3   8   0     1145.52     1094.61     26.28 o 
   4   8   0       16.56        3.64     10.09 o 
   5   8   0      192.89      190.09     23.30 o 
   6   8   0      108.46       92.40     22.11 o 
   7   8   0      123.10      117.75     20.29 o 
   8   8   0      362.53      425.44     39.03 o 
   9   8   0      413.93      514.65     60.75 o 
  10   8   0       18.94       82.05     28.32 o 
   1   9   0      175.28      190.33      9.48 o 
   2   9   0       14.81       18.85      6.85 o 
   3   9   0      390.86      389.37     13.79 o 
   4   9   0      130.64      140.20     13.77 o 
   5   9   0        0.38      -14.12     16.73 o 
   6   9   0       57.94       59.15     21.08 o 
   7   9   0      646.44      679.20     32.64 o 
   8   9   0       76.86       42.87     21.02 o 
   9   9   0      254.01      267.19     32.97 o 
  10   9   0        2.62       21.15     30.89 o 
   0  10   0      220.03      212.51     14.43 o 
   1  10   0      245.32      242.29     11.15 o 
   2  10   0      719.53      679.03     21.42 o 
   3  10   0     1162.93     1121.99     25.85 o 
   4  10   0       23.26       36.66     29.13 o 
   5  10   0      261.33      281.51     33.71 o 
   6  10   0     2317.67     2442.26     81.18 o 
   7  10   0      140.72      173.63     21.06 o 
   8  10   0      374.69      386.33     35.38 o 
   9  10   0       71.62       95.14     25.28 o 
  10  10   0      392.76      463.65     56.34 o 
   1  11   0      400.72      398.97     16.75 o 
   2  11   0        0.08       -2.75      7.11 o 
   3  11   0       12.20       27.75     12.69 o 
   4  11   0        2.25       30.74     21.64 o 
   5  11   0      140.34      147.69     26.26 o 
   6  11   0      101.30      112.44     29.08 o 
   7  11   0       39.43       31.24     27.67 o 
   8  11   0      206.39      199.06     28.65 o 
   9  11   0       26.22        7.07     27.66 o 
   0  12   0      275.31      310.65     33.90 o 
   1  12   0      438.72      460.72     23.35 o 
   2  12   0      163.11      169.46     16.25 o 
   3  12   0      443.42      417.92     27.13 o 
   4  12   0      231.00      182.94     31.88 o 
   5  12   0       10.47       31.30     27.25 o 
   6  12   0        0.76        0.08     23.42 o 
   7  12   0        0.44       14.90     26.13 o 
   8  12   0       33.10       57.72     23.51 o 
   9  12   0        1.46       21.82     26.39 o 
   1  13   0       75.65       65.57     16.36 o 
   2  13   0       89.73       98.67     17.50 o 
   3  13   0       22.21       18.76     13.69 o 
   4  13   0        8.00        4.80     23.59 o 
   5  13   0        3.99       15.01     26.66 o 
   6  13   0       16.92       25.27     29.62 o 
   7  13   0      146.77      142.54     33.60 o 
   8  13   0       34.36       38.95     26.29 o 
   0  14   0       57.07      101.81     26.40 o 
   1  14   0       21.79       38.00     17.14 o 
   2  14   0      801.47      843.38     41.54 o 
   3  14   0      346.29      372.35     28.89 o 
   4  14   0        4.07       16.57     25.03 o 
   5  14   0      253.20      187.16     39.95 o 
   6  14   0      852.44      920.73     71.32 o 
   7  14   0        0.91        5.17     33.04 o 
   8  14   0       29.53       29.23     25.57 o 
   1  15   0       48.85       44.03     19.41 o 
   2  15   0      243.18      259.31     27.60 o 
   3  15   0       17.54       -5.06     15.77 o 
   4  15   0        0.77      -18.57     23.42 o 
   5  15   0        9.23       23.06     29.17 o 
   6  15   0       46.60        1.17     31.24 o 
   7  15   0      193.20      165.39     45.30 o 
   0  16   0      399.55      521.80     51.08 o 
   1  16   0      281.01      323.12     31.85 o 
   2  16   0        0.03        9.30     20.32 o 
   3  16   0      462.90      452.26     34.90 o 
   4  16   0      112.70      113.81     34.53 o 
   5  16   0       13.30       41.12     29.96 o 
   6  16   0        2.64        0.97     30.29 o 
   1  17   0        5.81      -23.50     35.90 o 
   2  17   0      245.95      288.80     30.80 o 
   3  17   0      116.76       97.03     38.54 o 
   4  17   0       22.98       10.25     28.90 o 
   5  17   0       16.15       -2.08     31.46 o 
   0  18   0       17.50       77.19     33.38 o 
   1  18   0      135.34      138.26     26.39 o 
   2  18   0        9.72       19.54     27.19 o 
   3  18   0      441.07      443.52     36.44 o 
   4  18   0       19.04       31.64     33.18 o 
   1  19   0        3.78       17.34     30.06 o 
   2  19   0        7.71      -22.13     28.72 o 
 -11   1   1      133.80      141.41     54.02 o 
 -10   1   1       63.09       92.47     39.32 o 
  -9   1   1       90.75       98.54     24.52 o 
  -8   1   1      117.78       70.18     20.20 o 
  -7   1   1      536.25      546.99     25.72 o 
  -6   1   1      502.85      489.66     19.49 o 
  -5   1   1     1081.92     1068.09     27.33 o 
  -4   1   1     6316.27     5776.15    187.70 o 
  -3   1   1     5652.30     5219.31    197.62 o 
   0   1   1        6.62        0.78      3.88 o 
   1   1   1       55.31       62.10      7.84 o 
   2   1   1    13424.78    11910.49    271.01 o 
   3   1   1     8987.34     8022.60    148.70 o 
   4   1   1       13.07       14.39      8.98 o 
   5   1   1     2346.22     2276.31     46.16 o 
   6   1   1      880.34      883.28     25.90 o 
   7   1   1      196.02      186.07     18.82 o 
   8   1   1      213.90      212.95     20.52 o 
   9   1   1       25.11       42.41     20.05 o 
  10   1   1        0.13       19.50     24.77 o 
  11   1   1       41.39      164.23     45.25 o 
 -11   2   1       56.69      130.19     42.72 o 
 -10   2   1        7.91       32.94     24.39 o 
  -9   2   1        2.67       -1.56     21.45 o 
  -8   2   1      397.35      397.83     27.86 o 
  -7   2   1        6.41      -19.26     11.16 o 
  -6   2   1      534.56      497.21     35.48 o 
  -5   2   1       36.25       27.80     10.52 o 
  -4   2   1      751.32      675.42     31.24 o 
  -3   2   1       36.53       17.95     11.68 o 
  -2   2   1     4306.25     3946.29    119.35 o 
  -1   2   1      576.21      549.59     23.60 o 
   0   2   1     5661.99     4976.98    125.47 o 
   1   2   1     1614.43     1483.62     34.68 o 
   2   2   1     2931.31     2667.91     49.65 o 
   3   2   1      574.40      530.73     16.13 o 
   4   2   1      330.60      326.12     14.29 o 
   5   2   1      987.08     1035.18     26.75 o 
   6   2   1      327.31      342.49     18.73 o 
   7   2   1        0.59       -0.61     13.68 o 
   8   2   1       39.42       50.41     18.38 o 
   9   2   1        2.02       23.34     23.43 o 
  10   2   1        3.02       61.34     26.19 o 
  11   2   1        0.54       54.10     42.33 o 
 -11   3   1       92.15      153.05     32.52 o 
 -10   3   1       30.41       69.69     25.56 o 
  -9   3   1       65.97       57.63     24.91 o 
  -8   3   1      132.43      105.10     26.74 o 
  -7   3   1        3.82        1.57     17.63 o 
  -6   3   1      166.38      175.21     18.27 o 
  -5   3   1      525.10      523.63     24.79 o 
  -4   3   1      362.67      373.03     33.46 o 
  -3   3   1        0.55        1.02      9.76 o 
  -2   3   1     2592.78     2349.73     97.71 o 
  -1   3   1     3912.95     3823.26    102.93 o 
   0   3   1      906.96      864.32     23.23 o 
   1   3   1       63.44       60.34      8.92 o 
   2   3   1     3029.59     2587.46     54.84 o 
   3   3   1      137.80      167.45     11.50 o 
   4   3   1     2953.50     2868.76     54.15 o 
   5   3   1     1220.69     1142.94     28.52 o 
   6   3   1       39.35       28.08     11.65 o 
   7   3   1      265.62      265.76     19.12 o 
   8   3   1      158.77      230.12     31.16 o 
   9   3   1       82.79      104.21     28.24 o 
  10   3   1        0.57       36.25     25.69 o 
  11   3   1       87.85      105.27     31.37 o 
 -11   4   1        7.29       23.50     48.29 o 
 -10   4   1        5.58       50.69     34.35 o 
  -9   4   1       79.48       81.32     29.32 o 
  -8   4   1        6.50       12.91     20.01 o 
  -7   4   1      210.66      199.70     18.95 o 
  -6   4   1      172.35      174.79     14.80 o 
  -5   4   1      548.83      565.90     25.08 o 
  -4   4   1       16.66       14.56     10.58 o 
  -3   4   1     1519.23     1413.11     36.25 o 
  -2   4   1       90.32      108.72     10.56 o 
  -1   4   1     2802.69     2694.79     93.69 o 
   0   4   1     6203.29     5787.68    123.34 o 
   1   4   1      153.48      154.12     11.49 o 
   2   4   1     1672.79     1550.36     40.22 o 
   3   4   1     1360.58     1296.61     28.29 o 
   4   4   1      610.26      633.38     19.08 o 
   5   4   1      160.60      127.08     17.53 o 
   6   4   1      807.65      883.76     26.45 o 
   7   4   1      148.50      164.13     21.03 o 
   8   4   1       48.21       39.01     23.45 o 
   9   4   1      208.30      257.53     46.72 o 
  10   4   1       29.38       51.45     26.21 o 
  11   4   1        9.01       43.42     29.03 o 
 -11   5   1       16.70       83.21     42.72 o 
 -10   5   1      125.37      167.66     33.06 o 
  -9   5   1       19.37        5.23     16.64 o 
  -8   5   1       11.88       10.89     18.97 o 
  -7   5   1      225.15      214.29     22.65 o 
  -6   5   1      140.57      133.07     18.86 o 
  -5   5   1      588.03      536.16     24.51 o 
  -4   5   1     1049.93      981.24     30.23 o 
  -3   5   1     1211.48     1148.14     27.73 o 
  -2   5   1     1325.48     1348.62     27.84 o 
  -1   5   1     4349.73     4139.54     92.65 o 
   0   5   1     7246.47     7332.27    155.75 o 
   1   5   1      913.68      833.85     25.15 o 
   2   5   1     1154.34     1071.28     27.71 o 
   3   5   1      269.65      240.58     13.62 o 
   4   5   1       50.90       41.71      8.98 o 
   5   5   1     1626.01     1603.46     36.39 o 
   6   5   1      650.55      616.21     32.59 o 
   7   5   1      362.05      353.10     27.59 o 
   8   5   1        0.69        4.63     22.36 o 
   9   5   1       47.47       58.46     25.74 o 
  10   5   1       70.49       71.77     28.07 o 
  11   5   1       54.20      131.24     33.15 o 
 -11   6   1       25.68       88.97     28.55 o 
 -10   6   1        6.22       22.22     24.14 o 
  -9   6   1      100.66       95.17     21.23 o 
  -8   6   1       48.73       49.37     27.76 o 
  -7   6   1      101.36       87.28     19.57 o 
  -6   6   1      170.98      168.90     19.69 o 
  -5   6   1        4.54      -12.96     12.70 o 
  -4   6   1      306.27      293.03     21.77 o 
  -3   6   1      146.48      167.68     11.22 o 
  -2   6   1      214.46      217.22      9.83 o 
  -1   6   1       61.86       65.09      6.53 o 
   0   6   1     3642.15     3975.28     87.89 o 
   1   6   1      237.20      232.62     21.50 o 
   2   6   1      250.20      233.48     11.34 o 
   3   6   1       97.73      113.38     11.30 o 
   4   6   1       18.61       19.14     10.40 o 
   5   6   1      199.44      208.42     16.10 o 
   6   6   1      343.75      338.14     24.65 o 
   7   6   1      191.61      198.81     22.23 o 
   8   6   1      270.33      271.64     26.20 o 
   9   6   1       53.24       50.15     31.18 o 
  10   6   1       16.67       41.80     47.35 o 
 -11   7   1        0.61      106.48     30.70 o 
 -10   7   1      152.75      243.16     35.36 o 
  -9   7   1      125.55      197.83     24.44 o 
  -8   7   1      241.62      273.38     26.95 o 
  -7   7   1      767.51      831.48     47.00 o 
  -6   7   1        1.15       -9.31     18.84 o 
  -5   7   1     1010.54     1051.98     34.88 o 
  -4   7   1      380.75      318.66     18.25 o 
  -3   7   1      119.09      129.01      9.41 o 
  -2   7   1        4.35        9.78      5.90 o 
  -1   7   1     3604.07     3488.81    104.93 o 
   0   7   1     2457.62     2713.05     83.76 o 
   1   7   1      393.70      395.73     17.96 o 
   2   7   1      426.60      362.62     12.86 o 
   3   7   1      405.88      386.40     14.42 o 
   4   7   1       71.43       72.17     12.53 o 
   5   7   1      131.14      138.83     13.92 o 
   6   7   1      116.79      121.90     18.56 o 
   7   7   1        2.76      -10.22     14.66 o 
   8   7   1       28.56       20.84     18.17 o 
   9   7   1       78.18       73.10     27.57 o 
  10   7   1       16.61       52.90     42.02 o 
 -10   8   1        0.35       65.10     49.04 o 
  -9   8   1        0.88       66.12     22.50 o 
  -8   8   1      203.55      208.26     29.49 o 
  -7   8   1       15.35       39.70     31.43 o 
  -6   8   1       94.19       94.25     22.57 o 
  -5   8   1        0.30       -9.02     12.41 o 
  -4   8   1       17.90        6.79     17.47 o 
  -3   8   1        0.25       -1.10      6.64 o 
  -2   8   1      224.79      263.53     11.47 o 
  -1   8   1      757.88      780.33     23.03 o 
   0   8   1       76.55       66.78     10.45 o 
   1   8   1      639.30      751.56     25.41 o 
   2   8   1       63.42       62.10      9.44 o 
   3   8   1       27.57       26.93      7.79 o 
   4   8   1      356.10      363.13     18.97 o 
   5   8   1      119.42       80.91     20.10 o 
   6   8   1       70.87       55.39     15.49 o 
   7   8   1        0.06        9.37     15.07 o 
   8   8   1       14.57       52.93     22.25 o 
   9   8   1      205.38      341.24     57.96 o 
  10   8   1       52.31       98.62     38.24 o 
 -10   9   1      330.48      457.28     59.23 o 
  -9   9   1       35.21       99.41     26.35 o 
  -8   9   1      218.39      234.75     25.76 o 
  -7   9   1      648.02      714.26     62.04 o 
  -6   9   1      577.58      552.88     36.59 o 
  -5   9   1      370.62      416.53     28.41 o 
  -4   9   1      230.26      217.80     16.60 o 
  -3   9   1       19.23        6.16      7.52 o 
  -2   9   1      141.72      196.15     10.68 o 
  -1   9   1     2090.79     2128.77     54.64 o 
   0   9   1      215.85      234.56     19.00 o 
   1   9   1     1511.60     1777.89     46.59 o 
   2   9   1      727.76      701.58     26.61 o 
   3   9   1       16.04       12.11      9.91 o 
   4   9   1      398.34      366.55     25.11 o 
   5   9   1      413.64      386.18     28.09 o 
   6   9   1       75.45       84.60     15.30 o 
   7   9   1      176.16      172.47     25.73 o 
   8   9   1     1001.92     1170.38     44.92 o 
   9   9   1      116.05      153.02     52.86 o 
  10   9   1      118.97      134.46     58.56 o 
 -10  10   1        0.00       -1.39     23.19 o 
  -9  10   1       65.44       14.24     23.43 o 
  -8  10   1        9.12       16.68     23.47 o 
  -7  10   1       31.45      102.17     33.57 o 
  -6  10   1       15.19       38.07     37.74 o 
  -5  10   1        5.19       -0.29     16.47 o 
  -4  10   1       27.53       20.31     18.18 o 
  -3  10   1        4.14        6.74      8.42 o 
  -2  10   1       70.93       63.46      7.72 o 
  -1  10   1       22.19       22.91      6.42 o 
   0  10   1        1.67        3.55     10.67 o 
   1  10   1      145.53      169.25     15.73 o 
   2  10   1      128.39      116.11     14.50 o 
   3  10   1        3.20       16.04      9.51 o 
   4  10   1       50.46       -6.12     20.60 o 
   5  10   1       37.41       20.47     21.75 o 
   6  10   1      222.71      241.66     25.59 o 
   7  10   1       31.41       -1.04     18.52 o 
   8  10   1       28.35        7.96     26.09 o 
   9  10   1       12.94       59.60     25.59 o 
  -9  11   1        3.32        6.77     22.09 o 
  -8  11   1      268.45      267.26     40.55 o 
  -7  11   1      571.71      603.55     45.30 o 
  -6  11   1       64.65       92.30     27.02 o 
  -5  11   1      523.21      477.37     35.45 o 
  -4  11   1     1090.04     1045.92     38.71 o 
  -3  11   1      167.02      170.96     19.67 o 
  -2  11   1      525.42      507.04     23.84 o 
  -1  11   1     1557.40     1514.60     34.40 o 
   0  11   1      151.26      172.32     19.60 o 
   1  11   1        2.26       -0.15     13.87 o 
   2  11   1      158.52      157.11     20.06 o 
   3  11   1      412.64      369.09     39.59 o 
   4  11   1       76.32       64.96     26.81 o 
   5  11   1       12.93       -6.74     28.57 o 
   6  11   1       53.78       11.24     16.98 o 
   7  11   1      227.75      214.66     27.40 o 
   8  11   1      399.13      483.09     36.87 o 
   9  11   1      265.78      255.98     33.69 o 
  -9  12   1       38.77       75.93     50.60 o 
  -8  12   1       13.40       57.11     31.07 o 
  -7  12   1       77.61       91.61     28.83 o 
  -6  12   1        0.13       -5.47     26.80 o 
  -5  12   1      286.23      259.60     31.80 o 
  -4  12   1       11.95       16.25     23.11 o 
  -3  12   1        7.95        2.73     21.69 o 
  -2  12   1       49.24       38.44     14.06 o 
  -1  12   1        0.02        5.23     12.35 o 
   0  12   1        8.88       19.68     16.56 o 
   1  12   1       57.82       86.10     22.63 o 
   2  12   1      202.98      226.82     31.60 o 
   3  12   1       21.11       28.96     23.57 o 
   4  12   1        9.27        1.75     22.68 o 
   5  12   1        0.63       -7.58     25.53 o 
   6  12   1        1.99       -1.41     28.67 o 
   7  12   1        1.28       28.93     28.88 o 
   8  12   1       56.21       54.01     35.72 o 
  -8  13   1       37.31       39.15     30.49 o 
  -7  13   1       74.30       63.40     35.74 o 
  -6  13   1      165.52      163.09     37.87 o 
  -5  13   1      461.28      508.84     48.98 o 
  -4  13   1      324.24      360.93     33.13 o 
  -3  13   1       68.17       94.10     16.39 o 
  -2  13   1        2.92       11.83     25.64 o 
  -1  13   1      658.30      712.30     36.56 o 
   0  13   1       30.47       19.23     18.51 o 
   1  13   1        2.76       33.31     17.45 o 
   2  13   1      160.35      173.73     29.93 o 
   3  13   1      210.29      169.14     33.74 o 
   4  13   1      198.06      158.68     34.27 o 
   5  13   1       16.69       -5.86     26.66 o 
   6  13   1      106.49       72.67     34.37 o 
   7  13   1      377.91      329.33     36.68 o 
   8  13   1      278.08      240.32     34.88 o 
  -8  14   1       22.09       55.64     39.06 o 
  -7  14   1       91.87       88.64     39.64 o 
  -6  14   1       59.15       41.58     31.89 o 
  -5  14   1        8.36       12.41     26.74 o 
  -4  14   1       53.22       56.00     18.44 o 
  -3  14   1      414.76      382.84     56.90 o 
  -2  14   1       13.05       20.65     16.17 o 
  -1  14   1      219.97      235.31     25.66 o 
   0  14   1       11.09        9.38     13.85 o 
   1  14   1       78.14       67.51     25.48 o 
   2  14   1        4.16        3.34     23.69 o 
   3  14   1      100.27       63.57     29.70 o 
   4  14   1        0.00       18.31     26.14 o 
   5  14   1        0.47       -7.65     28.27 o 
   6  14   1        2.58       -7.98     30.78 o 
   7  14   1        7.94       36.50     31.79 o 
  -7  15   1      473.29      443.78     59.69 o 
  -6  15   1       11.15       16.41     29.35 o 
  -5  15   1      147.38      135.35     35.56 o 
  -4  15   1       31.95       32.30     18.46 o 
  -3  15   1      512.86      465.71     94.45 o 
  -2  15   1      109.00       63.30     19.20 o 
  -1  15   1     1090.73     1292.33     55.07 o 
   0  15   1      159.66      183.77     29.71 o 
   1  15   1      340.55      409.22     47.55 o 
   2  15   1        6.72       12.86     25.40 o 
   3  15   1        9.76       41.80     28.96 o 
   4  15   1        1.39        0.86     26.10 o 
   5  15   1      592.65      584.07     58.54 o 
   6  15   1       51.34        2.33     29.96 o 
   7  15   1       86.76       61.12     46.09 o 
  -6  16   1        0.87       14.66     32.44 o 
  -5  16   1       19.48        4.67     28.95 o 
  -4  16   1        5.32        8.37     18.43 o 
  -3  16   1        9.23        5.03     17.74 o 
  -2  16   1       20.69       28.94     18.07 o 
  -1  16   1        0.09       -1.06     18.17 o 
   0  16   1      229.98      208.60     38.95 o 
   1  16   1      512.15      631.82     57.60 o 
   2  16   1       93.60      117.48     33.61 o 
   3  16   1      148.81      159.96     37.69 o 
   4  16   1       51.04       44.70     32.85 o 
   5  16   1        0.57       18.15     30.29 o 
   6  16   1      147.75      208.07     47.08 o 
  -5  17   1       91.86       73.49     32.28 o 
  -4  17   1        7.13       -4.13     18.91 o 
  -3  17   1        8.95      -10.80     17.48 o 
  -2  17   1        7.29        4.57     17.58 o 
  -1  17   1      332.62      358.17     33.11 o 
   0  17   1       87.08      114.65     35.58 o 
   1  17   1      156.94      170.73     37.96 o 
   2  17   1      359.58      358.38     51.90 o 
   3  17   1      136.62       55.62     33.79 o 
   4  17   1       23.18       13.15     30.64 o 
   5  17   1      156.08      146.17     43.18 o 
  -4  18   1        2.30      -14.00     19.20 o 
  -3  18   1        0.34       12.38     20.99 o 
  -2  18   1       54.91       59.58     22.68 o 
  -1  18   1       85.25       54.28     35.27 o 
   0  18   1        4.01       -0.77     29.77 o 
   1  18   1       32.58       29.92     31.18 o 
   2  18   1       18.43       12.84     33.22 o 
   3  18   1       45.75       36.56     31.94 o 
  -2  19   1      171.05      207.52     31.21 o 
  -1  19   1      142.04      158.40     42.97 o 
   0  19   1      436.77      475.18     61.70 o 
   1  19   1      153.82      154.89     42.50 o 
 -12   0   2        5.98      114.72     59.38 o 
 -11   0   2       64.23      103.61     58.29 o 
 -10   0   2        0.02        2.22     49.09 o 
  -9   0   2       44.71       84.98     26.64 o 
  -8   0   2     1450.45     1563.40    214.46 o 
  -7   0   2     1224.00     1242.04     57.81 o 
  -6   0   2     2133.97     1863.59     58.87 o 
  -5   0   2       92.78       96.06     15.25 o 
  -4   0   2       33.03       25.98     15.45 o 
  -3   0   2    16835.55    14841.67    701.97 o 
  -1   0   2      908.32     1011.17     30.34 o 
   0   0   2      503.93      541.73     18.70 o 
   1   0   2        1.36       -5.86      6.79 o 
   2   0   2     6209.57     5356.33    125.81 o 
   3   0   2       81.35       84.87     12.71 o 
   4   0   2     1099.88     1054.04     36.47 o 
   5   0   2       85.76       68.61     15.62 o 
   6   0   2      136.68      146.65     20.96 o 
   7   0   2      640.36      662.26     48.82 o 
   8   0   2       21.81       11.61     20.37 o 
   9   0   2      205.55      244.17     38.04 o 
  10   0   2      131.06      271.76     73.15 o 
  11   0   2       52.24      101.34     60.47 o 
 -12   1   2        7.62      114.61     49.34 o 
 -11   1   2        9.14       65.11     39.06 o 
 -10   1   2        6.59        1.89     37.27 o 
  -9   1   2      136.04       68.54     26.40 o 
  -8   1   2       17.20       10.01     30.83 o 
  -7   1   2       19.81       18.87     14.46 o 
  -6   1   2      170.04      184.87     14.47 o 
  -5   1   2       49.14       32.71     10.85 o 
  -4   1   2      146.23      166.45     14.98 o 
  -3   1   2        0.76        9.16     11.55 o 
  -2   1   2      887.37      881.97     42.92 o 
  -1   1   2     2509.60     2583.04     74.78 o 
   0   1   2     3256.39     3349.63     89.02 o 
   1   1   2      605.16      553.17     16.08 o 
   2   1   2     2428.73     2165.12     35.76 o 
   3   1   2      708.82      664.18     17.86 o 
   4   1   2      670.18      684.26     18.16 o 
   5   1   2       85.77       92.38     10.39 o 
   6   1   2      444.42      463.24     20.13 o 
   7   1   2       41.93       36.33     16.30 o 
   8   1   2        2.50       31.41     14.27 o 
   9   1   2       43.33       16.32     27.35 o 
  10   1   2       27.25       71.35     29.57 o 
  11   1   2        7.87       85.58     42.20 o 
 -12   2   2       42.32      123.73     42.12 o 
 -11   2   2       10.98       74.00     39.89 o 
 -10   2   2       10.55       11.25     22.95 o 
  -9   2   2       17.75      -22.42     21.44 o 
  -8   2   2      874.09      895.22     63.96 o 
  -7   2   2     1078.44     1121.90     57.62 o 
  -6   2   2     2902.38     2959.66     59.17 o 
  -5   2   2     2379.57     2331.81     52.87 o 
  -4   2   2      466.08      505.37     26.69 o 
  -3   2   2     2809.34     2646.47     74.34 o 
  -2   2   2      698.52      682.85     23.93 o 
  -1   2   2     8491.43     8744.29    217.80 o 
   0   2   2     5312.72     5209.35    258.84 o 
   1   2   2     3744.64     3593.85     84.46 o 
   2   2   2     2290.27     2024.65     34.73 o 
   3   2   2     2284.81     2104.97     37.05 o 
   4   2   2     5897.46     5782.40    100.91 o 
   5   2   2      156.31      152.82     13.37 o 
   6   2   2      109.50       86.50     13.19 o 
   7   2   2      433.95      480.80     24.61 o 
   8   2   2      694.77      806.43     46.22 o 
   9   2   2      234.97      239.12     35.03 o 
  10   2   2       56.18       85.78     30.25 o 
  11   2   2        3.62       45.03     29.70 o 
 -11   3   2       16.38      105.52     43.48 o 
 -10   3   2       88.62       60.75     35.97 o 
  -9   3   2       52.19       55.05     24.97 o 
  -8   3   2      316.74      325.82     28.12 o 
  -7   3   2      288.80      314.20     24.88 o 
  -6   3   2      108.56      108.75     16.43 o 
  -5   3   2      234.22      268.43     24.44 o 
  -4   3   2      505.72      491.38     26.91 o 
  -3   3   2       63.32       71.28     10.66 o 
  -2   3   2       13.71       17.37     10.71 o 
  -1   3   2     5244.73     4762.74     90.21 o 
   0   3   2     8225.43     7806.62    165.54 o 
   1   3   2      452.59      424.83     14.42 o 
   2   3   2      985.53      917.00     19.31 o 
   3   3   2     1082.96     1094.31     22.70 o 
   4   3   2        1.27       -8.04      7.51 o 
   5   3   2      352.32      392.81     17.86 o 
   6   3   2      483.02      488.27     22.11 o 
   7   3   2       14.33      -10.62     14.63 o 
   8   3   2       86.33       95.66     25.11 o 
   9   3   2        0.81       40.45     25.02 o 
  10   3   2        0.70       67.93     28.25 o 
 -11   4   2      277.42      367.85     43.53 o 
 -10   4   2        7.77       16.70     25.39 o 
  -9   4   2        8.82      -33.34     16.67 o 
  -8   4   2       28.17       -6.61     26.20 o 
  -7   4   2      649.07      602.23     27.21 o 
  -6   4   2      166.10      182.86     19.00 o 
  -5   4   2       21.70       -4.70     20.43 o 
  -4   4   2      161.23      143.54     17.38 o 
  -3   4   2      218.76      210.04     12.04 o 
  -2   4   2      451.23      426.91     21.07 o 
  -1   4   2       44.64       36.39     13.33 o 
   0   4   2     3735.97     3675.63    107.28 o 
   1   4   2      792.64      705.53     23.96 o 
   2   4   2      431.04      333.65     13.88 o 
   3   4   2     3540.21     3496.02     57.65 o 
   4   4   2       44.36       29.13      8.41 o 
   5   4   2      204.77      245.52     17.00 o 
   6   4   2        8.92       10.75     10.61 o 
   7   4   2     1065.14     1214.32     53.53 o 
   8   4   2      944.99     1015.49     52.59 o 
   9   4   2       25.28       47.51     24.32 o 
  10   4   2      266.12      315.74     40.53 o 
 -11   5   2       67.27      112.33     32.72 o 
 -10   5   2        0.00       -7.03     31.93 o 
  -9   5   2       10.51      -13.33     19.53 o 
  -8   5   2       24.45       17.00     18.41 o 
  -7   5   2      133.53      144.88     26.14 o 
  -6   5   2       47.69       31.77     17.79 o 
  -5   5   2      136.80      144.05     16.00 o 
  -4   5   2       21.42       28.69     10.46 o 
  -3   5   2     1530.91     1545.58     34.35 o 
  -2   5   2      256.05      265.75     13.61 o 
  -1   5   2        1.14       -3.15      9.13 o 
   0   5   2      108.33      108.88     12.06 o 
   1   5   2        7.73       10.92      9.27 o 
   2   5   2        0.00        1.22      5.49 o 
   3   5   2      279.38      292.10     12.86 o 
   4   5   2      361.29      333.67     14.03 o 
   5   5   2      305.83      317.87     16.89 o 
   6   5   2       11.44       -1.91     12.64 o 
   7   5   2       18.55       12.13     15.80 o 
   8   5   2      296.78      354.58     47.60 o 
   9   5   2       43.98       67.29     26.14 o 
  10   5   2       13.25       50.04     36.54 o 
 -11   6   2       31.97       74.99     42.82 o 
 -10   6   2      196.38      239.36     35.36 o 
  -9   6   2       23.57       42.99     23.65 o 
  -8   6   2        2.11       -4.28     18.74 o 
  -7   6   2       25.01       -8.69     19.98 o 
  -6   6   2      193.89      199.07     25.19 o 
  -5   6   2     1341.51     1384.83     40.28 o 
  -4   6   2     2452.04     2340.06     50.19 o 
  -3   6   2     1021.72      923.57     23.75 o 
  -2   6   2     2318.05     2094.22     47.93 o 
  -1   6   2     2550.10     2375.42     62.44 o 
   0   6   2      105.17       99.26     18.17 o 
   1   6   2      227.73      239.32     15.80 o 
   2   6   2      537.15      513.44     22.23 o 
   3   6   2      269.23      279.47     11.49 o 
   4   6   2      341.32      327.74     14.12 o 
   5   6   2       75.24       85.86     13.00 o 
   6   6   2      202.13      196.77     21.17 o 
   7   6   2       80.22       59.11     18.64 o 
   8   6   2       85.29       72.05     24.99 o 
   9   6   2        1.70       33.82     24.34 o 
  10   6   2        0.85       29.87     25.67 o 
 -11   7   2       14.79       89.53     43.12 o 
 -10   7   2        0.53       32.56     20.42 o 
  -9   7   2       17.11       47.24     20.23 o 
  -8   7   2      108.02      108.70     26.85 o 
  -7   7   2        0.74       -3.66     19.98 o 
  -6   7   2       96.18       78.12     34.10 o 
  -5   7   2      125.57      129.60     18.91 o 
  -4   7   2      334.97      329.46     15.67 o 
  -3   7   2       74.62       71.99      8.90 o 
  -2   7   2     2282.80     2316.92     41.19 o 
  -1   7   2     4264.14     4428.59    113.08 o 
   0   7   2      245.03      235.36     15.89 o 
   1   7   2      366.85      395.02     19.58 o 
   2   7   2        1.94      -11.80      9.54 o 
   3   7   2      958.33      892.81     23.77 o 
   4   7   2      159.22      152.57     12.69 o 
   5   7   2      106.90       94.27     14.52 o 
   6   7   2      125.50      135.54     18.70 o 
   7   7   2       30.32       22.36     15.74 o 
   8   7   2        2.31      -11.83     19.59 o 
   9   7   2        3.28       23.65     24.85 o 
  10   7   2        0.25       55.54     29.19 o 
 -11   8   2      165.85      310.43     53.90 o 
 -10   8   2       98.81      103.10     24.18 o 
  -9   8   2       83.35       99.64     22.40 o 
  -8   8   2      419.71      458.80     38.40 o 
  -7   8   2      327.20      351.66     34.50 o 
  -6   8   2        7.95       -2.36     18.66 o 
  -5   8   2      889.28      879.02     31.58 o 
  -4   8   2     1270.13     1319.52     33.17 o 
  -3   8   2      999.94      917.44     28.92 o 
  -2   8   2     3802.11     3724.91     70.42 o 
  -1   8   2      232.06      225.38     35.09 o 
   0   8   2      854.20      861.74     28.85 o 
   1   8   2     3394.55     3371.48     80.88 o 
   2   8   2      149.03      151.84     15.76 o 
   3   8   2        1.20       -3.87      8.34 o 
   4   8   2      179.82      158.60     12.95 o 
   5   8   2     1025.54     1087.21     36.02 o 
   6   8   2      272.44      260.87     22.41 o 
   7   8   2      369.40      416.55     27.56 o 
   8   8   2        9.40       38.70     22.51 o 
   9   8   2       78.77       78.59     33.43 o 
  10   8   2      159.73      236.70     42.16 o 
 -10   9   2        4.07       26.79     36.85 o 
  -9   9   2       15.53       61.76     23.34 o 
  -8   9   2       77.26      117.76     31.58 o 
  -7   9   2      216.03      196.36     29.00 o 
  -6   9   2      445.65      390.08     31.55 o 
  -5   9   2        2.57        0.22     15.45 o 
  -4   9   2       17.37       27.47      9.18 o 
  -3   9   2       21.80       14.98      7.38 o 
  -2   9   2        0.59        5.28      5.80 o 
  -1   9   2      426.00      440.11     23.12 o 
   0   9   2      898.82     1014.46     59.28 o 
   1   9   2        0.63       11.84     11.43 o 
   2   9   2      291.38      295.92     20.31 o 
   3   9   2        5.66        1.10      8.92 o 
   4   9   2      190.35      162.85     34.06 o 
   5   9   2       39.56       48.17     15.75 o 
   6   9   2       22.92       16.30     16.35 o 
   7   9   2       11.22       45.81     19.23 o 
   8   9   2       26.88       30.26     20.29 o 
   9   9   2        1.16       -6.58     28.03 o 
 -10  10   2       24.99      100.92     24.59 o 
  -9  10   2       62.11       69.70     35.73 o 
  -8  10   2       74.66      107.85     27.14 o 
  -7  10   2       94.96      118.53     25.63 o 
  -6  10   2        0.03      -16.09     18.37 o 
  -5  10   2      723.49      657.63     43.98 o 
  -4  10   2      444.44      431.06     22.31 o 
  -3  10   2      982.77      975.16     27.70 o 
  -2  10   2      173.98      170.43     10.46 o 
  -1  10   2       84.62      136.83     18.62 o 
   0  10   2     1123.80     1231.61     38.26 o 
   1  10   2      781.43      803.59     30.41 o 
   2  10   2        0.89       20.50     12.49 o 
   3  10   2        9.01       25.54     20.05 o 
   4  10   2      700.89      657.82     55.92 o 
   5  10   2      722.97      702.26     44.50 o 
   6  10   2      274.30      329.81     29.11 o 
   7  10   2       61.51       64.11     21.44 o 
   8  10   2      173.40      141.55     27.62 o 
   9  10   2       18.63       34.04     32.85 o 
 -10  11   2        0.43       26.55     44.77 o 
  -9  11   2        4.58       21.65     32.02 o 
  -8  11   2       34.96      112.25     41.98 o 
  -7  11   2      193.40      205.20     28.87 o 
  -6  11   2      442.92      346.54     35.85 o 
  -5  11   2       37.00       37.44     13.59 o 
  -4  11   2      114.19      105.57     18.05 o 
  -3  11   2        0.05       -0.13      9.69 o 
  -2  11   2      150.31      135.27     11.30 o 
  -1  11   2       24.32       10.77     12.77 o 
   0  11   2       33.84       64.46     15.86 o 
   1  11   2      885.93      984.84     43.02 o 
   2  11   2      728.11      776.26     55.96 o 
   3  11   2      161.94      138.62     32.92 o 
   4  11   2       61.76       66.61     31.64 o 
   5  11   2       12.26       15.58     24.93 o 
   6  11   2       13.34      -15.20     17.94 o 
   7  11   2       12.51       -1.08     21.24 o 
   8  11   2        8.03       27.52     31.92 o 
  -9  12   2       11.10       28.39     44.79 o 
  -8  12   2      414.76      490.83     54.79 o 
  -7  12   2      366.80      415.77     45.13 o 
  -6  12   2      276.47      232.45     40.53 o 
  -5  12   2      619.86      602.68     36.18 o 
  -4  12   2      140.25      157.04     19.01 o 
  -3  12   2      493.47      467.38     28.70 o 
  -2  12   2     1572.72     1501.11     55.39 o 
  -1  12   2      321.47      359.36     32.01 o 
   0  12   2       33.81       58.20     18.38 o 
   1  12   2     1318.75     1452.16     82.33 o 
   2  12   2      283.63      262.67     39.15 o 
   3  12   2       53.98       54.35     26.38 o 
   4  12   2       49.18       29.31     29.18 o 
   5  12   2      552.70      488.28     33.60 o 
   6  12   2      302.02      282.91     31.96 o 
   7  12   2      184.19      164.92     29.37 o 
   8  12   2       41.54       46.27     26.49 o 
  -9  13   2       38.78       57.83     40.36 o 
  -8  13   2       85.26       96.27     39.19 o 
  -7  13   2       33.19       17.00     31.51 o 
  -6  13   2       53.12       68.19     29.50 o 
  -5  13   2      170.34      130.79     23.48 o 
  -4  13   2      373.10      324.41     29.76 o 
  -3  13   2      371.10      340.45     26.22 o 
  -2  13   2      431.50      447.61     28.46 o 
  -1  13   2       16.05       45.46     21.69 o 
   0  13   2      468.40      504.28     43.73 o 
   1  13   2      116.90      116.30     28.23 o 
   2  13   2       83.65       45.79     29.18 o 
   3  13   2       17.55       48.50     27.54 o 
   4  13   2        1.42        3.18     26.10 o 
   5  13   2      227.98      173.97     25.18 o 
   6  13   2      203.92      147.62     45.30 o 
   7  13   2        1.39       15.13     22.24 o 
  -8  14   2       42.26       39.49     36.74 o 
  -7  14   2       70.57       17.51     33.21 o 
  -6  14   2       30.51       22.88     28.63 o 
  -5  14   2       86.76      109.11     23.10 o 
  -4  14   2      431.12      410.78     32.75 o 
  -3  14   2      203.60      209.70     24.54 o 
  -2  14   2      298.89      339.08     28.94 o 
  -1  14   2      153.73      248.10     42.19 o 
   0  14   2      117.63      163.06     33.04 o 
   1  14   2       77.47      133.11     31.72 o 
   2  14   2      487.02      510.88     51.45 o 
   3  14   2       25.62       33.29     28.53 o 
   4  14   2      319.86      352.83     49.58 o 
   5  14   2      376.61      338.42     33.31 o 
   6  14   2        9.06        3.58     19.06 o 
   7  14   2       76.89       94.90     31.19 o 
  -7  15   2      143.00       94.14     39.55 o 
  -6  15   2       31.66        5.95     28.39 o 
  -5  15   2       80.94       61.80     21.30 o 
  -4  15   2        8.36        3.66     17.59 o 
  -3  15   2       57.30       70.46     19.48 o 
  -2  15   2        1.54       -2.80     27.90 o 
  -1  15   2        2.66        2.38     26.35 o 
   0  15   2       15.13      -15.28     23.39 o 
   1  15   2        6.28        4.31     26.66 o 
   2  15   2        5.94       -7.95     24.72 o 
   3  15   2        1.00      -47.39     25.19 o 
   4  15   2        0.02        6.18     30.34 o 
   5  15   2        0.39      -17.11     18.30 o 
   6  15   2        4.24       10.90     21.36 o 
  -6  16   2       52.91       19.46     30.59 o 
  -5  16   2        0.53        5.83     20.48 o 
  -4  16   2      549.73      521.11     36.57 o 
  -3  16   2        2.35      -13.83     17.73 o 
  -2  16   2      523.92      570.86     37.20 o 
  -1  16   2        2.49       10.35     29.53 o 
   0  16   2        0.04       10.48     26.29 o 
   1  16   2        0.61       23.89     28.84 o 
   2  16   2       26.83       21.54     29.54 o 
   3  16   2      103.93      119.28     37.31 o 
   4  16   2      145.16      139.23     40.43 o 
   5  16   2       13.10        2.70     33.05 o 
  -5  17   2        2.18       -0.38     20.27 o 
  -4  17   2       64.74       57.00     23.76 o 
  -3  17   2        8.40       13.66     18.21 o 
  -2  17   2        2.24        9.18     27.74 o 
  -1  17   2        5.09       21.30     32.11 o 
   0  17   2        3.59       26.98     30.96 o 
   1  17   2      181.25      176.25     41.26 o 
   2  17   2      312.99      328.73     52.28 o 
   3  17   2       26.38       26.91     31.58 o 
   4  17   2        3.44       19.83     31.58 o 
  -4  18   2       93.43       79.89     24.02 o 
  -3  18   2       82.16       45.13     26.46 o 
  -2  18   2      166.66      240.29     45.96 o 
  -1  18   2      253.18      377.07     58.98 o 
   0  18   2       72.94      122.60     41.08 o 
   2  18   2      323.61      402.11     58.53 o 
   3  18   2      191.17      237.99     50.89 o 
  -1  19   2       65.20       92.35     41.02 o 
   0  19   2      225.41      244.78     50.87 o 
 -12   1   3        0.34      114.85     40.06 o 
 -11   1   3      267.77      249.15     49.92 o 
 -10   1   3      209.10      212.93     59.99 o 
  -9   1   3      905.26      807.64     66.81 o 
  -8   1   3     1876.32     1760.91     55.71 o 
  -7   1   3      227.79      201.32     16.21 o 
  -6   1   3      447.54      433.77     31.79 o 
  -5   1   3     5511.45     5310.87    105.82 o 
  -4   1   3      110.01      104.29     13.16 o 
  -3   1   3     7416.43     6941.44    150.08 o 
  -2   1   3      274.95      292.63     17.99 o 
  -1   1   3     1174.50     1211.87     31.71 o 
   0   1   3        0.77       -0.16      5.30 o 
   1   1   3     1194.03     1141.74     21.57 o 
   2   1   3        8.09       -3.38      5.75 o 
   3   1   3      313.76      280.27     12.80 o 
   4   1   3      526.72      510.50     16.48 o 
   5   1   3       32.30       30.53     12.95 o 
   6   1   3      349.59      421.76     20.57 o 
   7   1   3        1.57      -11.15     12.97 o 
   8   1   3       60.59       54.55     15.31 o 
   9   1   3      100.44      120.19     24.04 o 
  10   1   3       24.64       49.41     29.37 o 
 -12   2   3        5.42       99.35     40.01 o 
 -11   2   3      107.47      143.35     43.40 o 
 -10   2   3        0.15       47.75     47.98 o 
  -9   2   3       98.21      125.77     21.01 o 
  -8   2   3      374.43      361.60     29.36 o 
  -7   2   3      410.41      411.36     31.83 o 
  -6   2   3      677.00      652.39     25.09 o 
  -5   2   3       35.27       36.56     14.21 o 
  -4   2   3      336.42      362.50     19.60 o 
  -3   2   3      731.90      665.53     21.11 o 
  -2   2   3        0.00        1.00      7.01 o 
  -1   2   3        3.37       -2.50      2.94 o 
   0   2   3      120.85      149.08      7.27 o 
   1   2   3      377.26      383.96     12.96 o 
   2   2   3       35.35       36.77      6.36 o 
   3   2   3       41.29       59.78      7.28 o 
   4   2   3       76.85       85.54      9.85 o 
   5   2   3        1.24       -5.74      8.75 o 
   6   2   3       60.89       59.03     14.23 o 
   7   2   3       22.99       22.05     20.25 o 
   8   2   3      176.90      178.82     31.64 o 
   9   2   3       72.76       74.92     27.08 o 
  10   2   3        4.01       55.85     28.48 o 
 -12   3   3      106.80      204.49     48.22 o 
 -11   3   3       62.43      122.90     42.02 o 
 -10   3   3       71.03      170.04     63.67 o 
  -9   3   3      789.77      811.16     60.82 o 
  -8   3   3      293.45      333.69     41.69 o 
  -7   3   3       44.17       -6.17     20.44 o 
  -6   3   3     1541.83     1482.94     39.64 o 
  -5   3   3     1206.46     1078.56     35.20 o 
  -4   3   3      489.75      448.60     25.51 o 
  -3   3   3     1674.06     1574.68     41.59 o 
  -2   3   3     6591.55     6624.07    133.15 o 
  -1   3   3       37.59       48.86      8.45 o 
   0   3   3    12872.94    12694.92    267.40 o 
   1   3   3      462.08      413.80     13.47 o 
   2   3   3       91.54       94.77      7.56 o 
   3   3   3       11.41       27.37      6.41 o 
   4   3   3     2204.19     2181.18     43.23 o 
   5   3   3       11.96        3.05      8.85 o 
   6   3   3     2731.72     2843.28     57.67 o 
   7   3   3      181.43      184.01     18.06 o 
   8   3   3      101.52       90.29     26.86 o 
   9   3   3      142.12      193.62     34.09 o 
  10   3   3      128.20      151.90     34.97 o 
 -11   4   3        3.88       62.15     40.79 o 
 -10   4   3       10.04        3.15     36.31 o 
  -9   4   3      154.48      115.92     22.16 o 
  -8   4   3      594.87      626.14     39.54 o 
  -7   4   3      490.96      493.22     35.33 o 
  -6   4   3      132.10      131.53     24.24 o 
  -5   4   3      465.91      488.92     29.23 o 
  -4   4   3      430.06      430.88     21.28 o 
  -3   4   3       35.10       32.42      9.35 o 
  -2   4   3      882.18      877.94     27.26 o 
  -1   4   3     3106.34     3045.43     65.19 o 
   0   4   3     3820.15     3745.69     85.52 o 
   1   4   3      737.94      699.64     20.35 o 
   2   4   3      164.06      151.75      9.76 o 
   3   4   3      133.20      127.88      9.83 o 
   4   4   3       57.55       44.42      8.93 o 
   5   4   3      186.50      171.55     14.27 o 
   6   4   3       68.10       84.79     13.32 o 
   7   4   3       13.39       25.91     17.61 o 
   8   4   3       20.08        7.56     22.58 o 
   9   4   3        0.36       19.98     24.27 o 
  10   4   3        0.00        8.68     26.96 o 
 -11   5   3        0.07       20.83     27.76 o 
 -10   5   3        1.54      -15.45     17.28 o 
  -9   5   3       18.08       32.41     19.77 o 
  -8   5   3      337.18      337.82     35.78 o 
  -7   5   3       19.37      -18.83     31.46 o 
  -6   5   3       90.94       98.24     39.05 o 
  -5   5   3        3.60      -14.49     12.05 o 
  -4   5   3       63.28       53.68     15.15 o 
  -3   5   3      106.28      108.59      9.74 o 
  -2   5   3        5.41        6.01      7.16 o 
  -1   5   3        0.06       -1.16      8.68 o 
   0   5   3        0.26       -1.74      9.20 o 
   1   5   3       86.35       81.07     12.40 o 
   2   5   3      566.82      614.04     15.23 o 
   3   5   3       59.80       86.12      8.97 o 
   4   5   3      552.07      548.28     17.43 o 
   5   5   3        4.12        6.87      9.70 o 
   6   5   3      309.74      348.23     25.09 o 
   7   5   3       76.38       52.97     26.89 o 
   8   5   3       15.17       12.85     22.24 o 
   9   5   3      101.08      151.76     32.11 o 
  10   5   3       43.76       75.89     30.62 o 
 -11   6   3        1.55       60.56     29.76 o 
 -10   6   3        0.82       30.42     21.22 o 
  -9   6   3       22.61       30.23     20.15 o 
  -8   6   3       16.10       -8.93     28.56 o 
  -7   6   3      106.61       44.68     22.15 o 
  -6   6   3       80.20       55.44     16.69 o 
  -5   6   3       87.94       80.30     21.83 o 
  -4   6   3      275.31      280.26     14.83 o 
  -3   6   3        1.27       -2.24      6.30 o 
  -2   6   3       23.00       30.65      6.66 o 
  -1   6   3     1329.40     1366.27     35.84 o 
   0   6   3      141.48      191.82     15.63 o 
   1   6   3      432.61      444.38     21.74 o 
   2   6   3       32.90       30.40     13.38 o 
   3   6   3      115.20      105.73      8.74 o 
   4   6   3        0.13       -4.10      7.73 o 
   5   6   3      144.45      190.42     31.32 o 
   6   6   3        2.73       -8.43     17.00 o 
   7   6   3      426.25      494.04     37.41 o 
   8   6   3       81.70       80.88     24.59 o 
   9   6   3        3.51        4.52     24.84 o 
  10   6   3        2.15       24.39     26.78 o 
 -11   7   3       40.53       80.39     30.14 o 
 -10   7   3       21.93       36.91     22.09 o 
  -9   7   3       21.00       31.42     20.01 o 
  -8   7   3     1680.95     1810.85     69.53 o 
  -7   7   3        0.49       10.44     22.02 o 
  -6   7   3     2842.80     2852.74     89.08 o 
  -5   7   3       23.00        1.75     10.11 o 
  -4   7   3        2.98        4.01      7.88 o 
  -3   7   3      905.54      826.47     21.18 o 
  -2   7   3     6244.08     6434.53    116.78 o 
  -1   7   3     1493.64     1459.24     58.37 o 
   0   7   3     3618.28     3511.01    130.74 o 
   1   7   3       93.00       79.53     20.17 o 
   2   7   3      100.97      133.17     16.62 o 
   3   7   3      770.19      675.53     18.55 o 
   4   7   3     1379.81     1397.93     34.66 o 
   5   7   3       64.60       36.89     13.54 o 
   6   7   3      327.17      332.23     23.89 o 
   7   7   3        1.12      -19.17     18.45 o 
   8   7   3        0.03       21.06     22.00 o 
   9   7   3        3.80       29.03     29.31 o 
 -11   8   3        0.82       32.36     28.96 o 
 -10   8   3       15.14       60.22     22.42 o 
  -9   8   3       18.56       46.50     25.07 o 
  -8   8   3       11.61       32.71     23.17 o 
  -7   8   3      184.84      166.78     30.79 o 
  -6   8   3        0.27      -22.46     28.57 o 
  -5   8   3       89.19       97.38     13.23 o 
  -4   8   3       18.50       23.76      9.03 o 
  -3   8   3       76.24       64.59      8.30 o 
  -2   8   3        6.59       13.95      8.28 o 
  -1   8   3      276.71      274.60     28.05 o 
   0   8   3     1043.24     1020.16     39.96 o 
   1   8   3     3287.21     3295.24     80.11 o 
   2   8   3      181.54      185.36     18.29 o 
   3   8   3      497.03      501.57     16.08 o 
   4   8   3      653.68      567.36     28.75 o 
   5   8   3      248.95      259.89     20.94 o 
   6   8   3        0.02       -9.05     19.79 o 
   7   8   3       98.74      148.60     27.77 o 
   8   8   3        3.96       50.96     43.47 o 
   9   8   3        1.09       -5.76     26.98 o 
 -10   9   3        0.70       28.68     34.33 o 
  -9   9   3       52.77      106.98     41.63 o 
  -8   9   3      266.22      244.58     31.41 o 
  -7   9   3       87.81       93.78     25.22 o 
  -6   9   3      544.75      482.52     32.63 o 
  -5   9   3      177.75      175.97     18.00 o 
  -4   9   3       21.61       29.36     10.19 o 
  -3   9   3      474.55      415.43     15.69 o 
  -2   9   3        5.11       17.80      8.88 o 
  -1   9   3      324.53      289.43     25.80 o 
   0   9   3       21.11       33.32     12.75 o 
   1   9   3      352.74      332.13     22.01 o 
   2   9   3      632.17      622.89     29.34 o 
   3   9   3     2957.05     2998.91    141.52 o 
   4   9   3        0.25       15.97     13.50 o 
   5   9   3       38.13       43.21     18.46 o 
   6   9   3        2.90       22.22     18.19 o 
   7   9   3      399.99      414.88     33.16 o 
   8   9   3       19.37       11.29     27.00 o 
   9   9   3      183.85      242.24     89.25 o 
 -10  10   3        1.57       30.87     44.28 o 
  -9  10   3        3.80       55.87     32.45 o 
  -8  10   3       66.21       80.32     30.96 o 
  -7  10   3      157.75      163.43     27.25 o 
  -6  10   3       84.25       54.09     21.01 o 
  -5  10   3        0.53       -4.10     12.13 o 
  -4  10   3        0.01        8.43     10.61 o 
  -3  10   3      274.08      244.40     17.85 o 
  -2  10   3       80.96       94.81     17.96 o 
  -1  10   3        0.54        9.35     13.78 o 
   0  10   3     1065.72     1217.09     40.36 o 
   1  10   3      150.13      146.83     22.68 o 
   2  10   3      108.88      117.60     31.34 o 
   3  10   3      223.85      224.48     38.54 o 
   4  10   3      102.91       95.56     18.69 o 
   5  10   3      150.55      141.04     30.32 o 
   6  10   3       34.93       33.76     20.56 o 
   7  10   3        5.74       11.81     19.70 o 
   8  10   3        7.97        2.29     36.79 o 
 -10  11   3        0.95       43.01     44.43 o 
  -9  11   3       10.99       59.70     32.86 o 
  -8  11   3      241.27      271.10     32.44 o 
  -7  11   3        0.92       30.25     21.00 o 
  -6  11   3      615.07      546.77     35.07 o 
  -5  11   3       30.85       59.94     29.83 o 
  -4  11   3      113.72      104.70     16.98 o 
  -3  11   3      423.21      404.89     24.69 o 
  -2  11   3       46.93       62.73     21.54 o 
  -1  11   3      352.14      398.00     71.06 o 
   0  11   3     1104.84     1014.93     68.24 o 
   1  11   3     1311.66     1371.39     81.35 o 
   2  11   3     1583.91     1672.59     93.57 o 
   3  11   3     3639.56     3771.30    174.31 o 
   4  11   3      137.64      123.98     36.41 o 
   5  11   3       23.28       18.00     19.53 o 
   6  11   3        0.23       11.58     32.03 o 
   7  11   3      488.59      421.88     40.26 o 
   8  11   3       11.95       28.85     33.90 o 
  -9  12   3        0.85       35.89     31.30 o 
  -8  12   3        9.12       21.11     33.28 o 
  -7  12   3        0.94      -24.83     27.14 o 
  -6  12   3      155.20      161.11     28.80 o 
  -5  12   3        1.10        2.61     16.85 o 
  -4  12   3        9.63       24.31     15.15 o 
  -3  12   3        9.94       13.40     12.97 o 
  -2  12   3      187.65      185.53     29.08 o 
  -1  12   3       20.55       63.85     22.34 o 
   0  12   3     1027.07      961.26     66.89 o 
   1  12   3      415.06      440.78     49.29 o 
   2  12   3       16.52        1.00     25.27 o 
   3  12   3       31.29       33.24     31.17 o 
   4  12   3       99.62       67.37     33.97 o 
   5  12   3      136.02      136.84     23.93 o 
   6  12   3        1.45        6.23     22.04 o 
   7  12   3       46.55       29.31     23.04 o 
   8  12   3       10.29        6.41     31.09 o 
  -9  13   3      155.62      164.86     48.08 o 
  -8  13   3      290.32      270.81     50.14 o 
  -7  13   3       51.21       55.29     32.60 o 
  -6  13   3      232.28      237.66     39.39 o 
  -5  13   3      260.58      286.25     30.06 o 
  -4  13   3        0.27        3.01     14.75 o 
  -3  13   3      981.25      992.23     43.82 o 
  -2  13   3      730.96      750.58     62.61 o 
  -1  13   3      142.73      191.36     31.33 o 
   0  13   3      784.50      915.95     95.34 o 
   1  13   3     2371.28     2617.96    132.28 o 
   2  13   3       51.34       71.81     30.21 o 
   3  13   3      458.38      494.94     54.25 o 
   4  13   3       28.43       -5.86     27.05 o 
   5  13   3       87.13       58.36     27.39 o 
   6  13   3        3.25       22.99     20.72 o 
   7  13   3      211.28      149.35     30.08 o 
  -8  14   3       17.32       28.73     36.97 o 
  -7  14   3       18.73        6.18     31.18 o 
  -6  14   3        3.73       11.71     26.88 o 
  -5  14   3        7.01        9.11     18.79 o 
  -4  14   3       12.97        0.34     16.55 o 
  -3  14   3       35.84       35.90     16.68 o 
  -2  14   3       24.04       17.22     26.85 o 
  -1  14   3        2.99       30.48     26.39 o 
   0  14   3        4.26       28.14     25.11 o 
   1  14   3        3.01      -15.64     23.63 o 
   2  14   3       82.09       83.02     33.64 o 
   3  14   3        0.00       -9.94     27.08 o 
   4  14   3       21.09        1.43     29.88 o 
   5  14   3       57.45       35.26     19.58 o 
   6  14   3       80.76       74.40     23.71 o 
  -7  15   3      179.09      163.24     42.37 o 
  -6  15   3        5.42       18.13     28.81 o 
  -5  15   3       64.20       30.06     20.17 o 
  -4  15   3       43.14       17.64     18.15 o 
  -3  15   3       15.88       33.44     17.94 o 
  -2  15   3        5.47       -6.53     27.15 o 
  -1  15   3       11.84        8.17     28.62 o 
   0  15   3        4.67        8.62     25.22 o 
   1  15   3      206.82      187.96     40.98 o 
   2  15   3       31.09       17.01     28.89 o 
   3  15   3      173.82      145.79     40.08 o 
   4  15   3        1.51      -29.53     29.00 o 
   5  15   3       22.17      -14.02     33.77 o 
   6  15   3       59.35       84.17     42.45 o 
  -6  16   3      146.88      114.30     36.53 o 
  -5  16   3      327.64      281.50     32.65 o 
  -4  16   3        6.61       19.01     18.49 o 
  -3  16   3       18.51       36.73     31.12 o 
  -2  16   3       10.29        8.15     29.80 o 
  -1  16   3       30.26       15.60     30.99 o 
   0  16   3       14.81       34.08     29.59 o 
   1  16   3       48.13       49.39     32.75 o 
   2  16   3        3.95        7.75     30.19 o 
   3  16   3       46.04       11.65     32.36 o 
   4  16   3        0.86       11.58     34.06 o 
   5  16   3        0.62       44.26     36.61 o 
  -5  17   3       47.47       45.40     22.20 o 
  -4  17   3      108.79      126.14     24.77 o 
  -3  17   3      431.80      445.97     62.61 o 
  -2  17   3      534.93      557.21     62.38 o 
  -1  17   3       43.34       79.13     37.86 o 
   0  17   3      833.44      926.45     77.96 o 
   1  17   3       13.68        6.83     30.33 o 
   2  17   3       16.73       12.11     34.03 o 
   3  17   3       60.01       15.90     32.13 o 
   4  17   3      597.58      725.68     71.28 o 
  -4  18   3       21.62        6.31     20.60 o 
  -3  18   3       92.21       97.50     40.68 o 
  -2  18   3        7.05       22.62     33.85 o 
  -1  18   3      237.63      163.35     48.74 o 
   0  18   3        0.67       19.69     33.87 o 
   1  18   3       32.79       28.33     32.90 o 
   2  18   3       34.88        3.27     35.56 o 
 -12   0   4        5.87      137.39     65.46 o 
 -11   0   4        2.40       11.84     57.53 o 
 -10   0   4      177.29      198.71     74.04 o 
  -9   0   4        2.70      -75.61     53.27 o 
  -8   0   4       14.43      -12.46     17.90 o 
  -7   0   4      260.46      251.19     25.12 o 
  -6   0   4      255.74      287.87     31.78 o 
  -5   0   4     5575.79     5602.07    178.78 o 
  -4   0   4     6659.53     6363.55    199.49 o 
  -3   0   4      321.12      303.58     62.59 o 
  -2   0   4     4392.24     4655.19    145.82 o 
  -1   0   4     1761.41     2034.97     45.07 o 
   0   0   4     1265.46     1340.72     35.53 o 
   1   0   4     1115.35     1128.55     31.65 o 
   2   0   4      915.18      802.79     26.50 o 
   3   0   4      880.53      774.04     29.66 o 
   4   0   4        8.84       26.31     20.02 o 
   5   0   4       81.75      101.93     36.95 o 
   6   0   4       56.62       87.34     22.22 o 
   7   0   4      272.80      286.58     50.15 o 
   8   0   4        5.44       23.18     23.04 o 
   9   0   4       97.50      167.51     41.23 o 
  10   0   4        3.22       64.37     64.80 o 
 -12   1   4        0.17      121.99     45.36 o 
 -11   1   4        6.12       71.71     43.81 o 
 -10   1   4      322.54      210.45     51.21 o 
  -9   1   4       28.99       11.24     41.36 o 
  -8   1   4      379.99      468.68     42.47 o 
  -7   1   4       31.44        5.44     14.41 o 
  -6   1   4      179.55      190.22     17.78 o 
  -5   1   4       19.97       24.90     13.22 o 
  -4   1   4      815.17      789.39     28.74 o 
  -3   1   4     2381.94     2391.00     58.13 o 
  -2   1   4      711.61      779.79     19.63 o 
  -1   1   4      117.60      149.17      8.29 o 
   0   1   4      405.02      465.40     13.41 o 
   1   1   4       29.11       38.97      6.60 o 
   2   1   4      543.60      565.03     15.40 o 
   3   1   4        1.52       -2.82      6.99 o 
   4   1   4       32.42       31.55      9.49 o 
   5   1   4        1.75        5.41     11.04 o 
   6   1   4      589.54      669.20     24.97 o 
   7   1   4        1.11      -15.52     13.29 o 
   8   1   4       11.18       -5.68     18.94 o 
   9   1   4        1.72       30.78     22.33 o 
  10   1   4       81.85      121.28     34.31 o 
 -12   2   4       57.58      164.63     45.80 o 
 -11   2   4       48.23       44.06     43.78 o 
 -10   2   4        0.58       50.46     43.11 o 
  -9   2   4      226.85      218.29     26.05 o 
  -8   2   4       52.01       16.16     19.05 o 
  -7   2   4     2495.95     2333.93     65.19 o 
  -6   2   4      630.09      567.15     24.28 o 
  -5   2   4       63.34       47.42     13.87 o 
  -4   2   4      775.78      724.34     23.85 o 
  -3   2   4     1768.70     1681.31     39.02 o 
  -2   2   4        8.70        7.81      6.13 o 
  -1   2   4       55.77       93.94      8.12 o 
   0   2   4     1004.10     1060.12     23.69 o 
   1   2   4      506.72      546.76     14.57 o 
   2   2   4     2455.79     2364.81     41.66 o 
   3   2   4       24.26       10.67      6.81 o 
   4   2   4       29.26       20.93      8.23 o 
   5   2   4      823.73      833.31     25.31 o 
   6   2   4      537.95      587.95     23.60 o 
   7   2   4      171.87      189.70     20.21 o 
   8   2   4       13.30        6.48     19.95 o 
   9   2   4      145.84      149.56     33.15 o 
  10   2   4        0.03       13.09     28.97 o 
 -12   3   4        0.23       92.51     42.15 o 
 -11   3   4       18.95       92.73     95.71 o 
 -10   3   4       61.66       70.40     44.74 o 
  -9   3   4       66.10       73.88     21.08 o 
  -8   3   4     1055.02      946.87     69.58 o 
  -7   3   4        0.19       -0.48     26.60 o 
  -6   3   4       58.60       87.61     20.89 o 
  -5   3   4      659.80      681.63     27.96 o 
  -4   3   4     1014.37     1072.81     29.98 o 
  -3   3   4      149.12      186.08     11.47 o 
  -2   3   4      825.10      883.38     22.08 o 
  -1   3   4      356.92      388.64     18.71 o 
   0   3   4       33.03       49.75      6.88 o 
   1   3   4     1654.04     1622.69     30.40 o 
   2   3   4        0.18      -11.69      6.21 o 
   3   3   4      116.50      119.99      9.62 o 
   4   3   4       25.49       26.06      8.12 o 
   5   3   4       60.36       77.97     12.36 o 
   6   3   4      747.26      776.31     26.70 o 
   7   3   4      140.96      136.07     21.45 o 
   8   3   4       11.67       26.35     23.60 o 
   9   3   4        2.31       -0.17     25.23 o 
  10   3   4        0.09        4.39     28.34 o 
 -12   4   4       13.08      192.07     48.84 o 
 -11   4   4        1.17       94.90     44.45 o 
 -10   4   4      205.19      233.89     27.48 o 
  -9   4   4      878.43      921.61     45.77 o 
  -8   4   4        0.01      -12.33     25.74 o 
  -7   4   4      288.80      263.53     30.52 o 
  -6   4   4      202.34      145.26     18.64 o 
  -5   4   4       66.36       86.38     14.23 o 
  -4   4   4      837.15      765.03     28.00 o 
  -3   4   4       23.63       51.83      8.67 o 
  -2   4   4      869.02      928.44     25.00 o 
  -1   4   4     2775.11     2704.80     58.14 o 
   0   4   4     7365.50     7493.43    152.33 o 
   1   4   4     1918.60     2052.92     33.83 o 
   2   4   4     2982.98     2897.08     49.85 o 
   3   4   4     1202.93     1208.35     26.70 o 
   4   4   4        2.34       17.76      7.88 o 
   5   4   4       89.15       79.81     11.40 o 
   6   4   4      325.64      304.22     19.98 o 
   7   4   4       97.03      122.34     25.84 o 
   8   4   4      446.76      520.54     47.00 o 
   9   4   4       83.10      118.79     31.46 o 
 -11   5   4      119.63      164.98     34.27 o 
 -10   5   4       25.11       33.26     33.56 o 
  -9   5   4       46.84       73.89     26.72 o 
  -8   5   4       68.40       15.62     22.00 o 
  -7   5   4      422.52      360.83     33.18 o 
  -6   5   4        0.77        7.08     26.20 o 
  -5   5   4       77.31       82.70     15.02 o 
  -4   5   4       36.77       27.75     10.62 o 
  -3   5   4       18.18       33.73      8.80 o 
  -2   5   4       13.16       20.18      8.51 o 
  -1   5   4        7.93       14.09     11.07 o 
   0   5   4       10.64       18.82      9.68 o 
   1   5   4       61.41       51.79     11.28 o 
   2   5   4      173.61      177.50      9.41 o 
   3   5   4      750.40      695.14     16.69 o 
   4   5   4       84.82       62.41      9.61 o 
   5   5   4      190.33      180.43     13.79 o 
   6   5   4      254.05      260.95     23.81 o 
   7   5   4       78.88       66.76     24.12 o 
   8   5   4       24.44       30.11     23.08 o 
   9   5   4        1.71       43.64     26.86 o 
 -11   6   4       17.42       72.76     30.85 o 
 -10   6   4      186.85      228.74     28.30 o 
  -9   6   4       22.67       22.15     25.87 o 
  -8   6   4      159.79      122.83     27.76 o 
  -7   6   4      622.76      581.15     39.25 o 
  -6   6   4      679.34      655.20     37.34 o 
  -5   6   4      238.24      265.54     17.22 o 
  -4   6   4     1251.83     1157.76     30.46 o 
  -3   6   4     1806.72     1777.88     41.18 o 
  -2   6   4       79.52       79.76     10.21 o 
  -1   6   4      105.29      135.54     15.03 o 
   0   6   4     2259.80     2191.82     57.73 o 
   1   6   4      579.53      643.35     25.15 o 
   2   6   4     3438.73     3463.69     59.58 o 
   3   6   4      350.73      336.19     13.32 o 
   4   6   4      137.91      131.19     11.93 o 
   5   6   4       88.51       82.58     12.08 o 
   6   6   4      174.61      174.86     25.83 o 
   7   6   4        1.27       20.59     20.96 o 
   8   6   4      153.62      199.52     30.27 o 
   9   6   4       30.04       63.89     27.45 o 
 -11   7   4       55.01       78.31     25.17 o 
 -10   7   4        1.05       36.58     23.74 o 
  -9   7   4       29.92       35.63     26.57 o 
  -8   7   4       13.64        5.39     23.05 o 
  -7   7   4      265.46      224.72     38.16 o 
  -6   7   4      251.62      291.77     28.51 o 
  -5   7   4       15.03        7.21     10.41 o 
  -4   7   4      613.93      637.77     23.27 o 
  -3   7   4      198.42      193.14     15.96 o 
  -2   7   4      458.30      469.43     47.88 o 
  -1   7   4        6.49       -2.61     11.14 o 
   0   7   4      834.98      863.32     32.32 o 
   1   7   4      276.19      290.98     20.89 o 
   2   7   4     1395.70     1592.00     41.92 o 
   3   7   4      211.11      190.28     11.38 o 
   4   7   4      146.90      147.27     14.30 o 
   5   7   4      136.87      196.27     26.33 o 
   6   7   4      182.71      169.53     19.83 o 
   7   7   4       27.45       48.43     23.61 o 
   8   7   4       13.46       70.69     48.85 o 
   9   7   4        2.25       13.82     24.31 o 
 -11   8   4       23.59       70.22     24.42 o 
 -10   8   4      382.78      462.43     56.28 o 
  -9   8   4      124.17      109.29     27.59 o 
  -8   8   4       33.33       54.99     24.39 o 
  -7   8   4       68.62       74.38     35.55 o 
  -6   8   4      210.81      163.29     24.67 o 
  -5   8   4       97.88       98.29     13.06 o 
  -4   8   4      442.82      411.23     19.07 o 
  -3   8   4      690.47      611.17     30.77 o 
  -2   8   4        1.66       18.74     13.30 o 
  -1   8   4     2346.72     2183.67     54.05 o 
   0   8   4       11.28       13.67     13.08 o 
   1   8   4       15.07       22.24     14.03 o 
   2   8   4       42.24       35.62     15.14 o 
   3   8   4      613.20      587.07     19.81 o 
   4   8   4      496.38      464.75     37.29 o 
   5   8   4      662.74      677.65     37.38 o 
   6   8   4        0.98       -3.80     17.25 o 
   7   8   4       79.82       80.57     34.11 o 
   8   8   4      176.84      174.01     46.03 o 
   9   8   4        2.21       28.96     30.76 o 
 -10   9   4       12.98       97.56     47.92 o 
  -9   9   4        7.16       40.74     35.94 o 
  -8   9   4      102.33      120.51     27.57 o 
  -7   9   4       71.76       66.68     22.85 o 
  -6   9   4      137.13      122.15     23.10 o 
  -5   9   4      199.72      159.40     17.60 o 
  -4   9   4      113.80       94.18     14.20 o 
  -3   9   4       69.10       69.90      9.07 o 
  -2   9   4      626.08      661.14     32.58 o 
  -1   9   4        0.01       12.74     12.55 o 
   0   9   4     3392.37     3575.61    144.63 o 
   1   9   4       13.14        6.89     14.20 o 
   2   9   4      237.52      256.27     27.37 o 
   3   9   4        7.35       -4.84     22.96 o 
   4   9   4      521.13      433.37     30.90 o 
   5   9   4      419.38      408.66     32.40 o 
   6   9   4       27.21       37.82     19.57 o 
   7   9   4       67.12       61.16     31.18 o 
   8   9   4       14.98      -11.08     32.34 o 
 -10  10   4      128.50      192.28     32.92 o 
  -9  10   4        7.85       45.81     25.41 o 
  -8  10   4       38.96       43.19     24.09 o 
  -7  10   4      527.08      508.79     36.41 o 
  -6  10   4      550.05      508.89     29.66 o 
  -5  10   4        7.01        1.13     13.14 o 
  -4  10   4      445.30      409.77     26.12 o 
  -3  10   4     1529.76     1455.30     39.82 o 
  -2  10   4      218.03      284.01     52.34 o 
  -1  10   4      602.41      552.89     26.18 o 
   0  10   4       33.62       50.88     17.49 o 
   1  10   4     1941.56     1861.13    102.41 o 
   2  10   4      229.64      304.92     44.63 o 
   3  10   4      177.73      171.81     37.21 o 
   4  10   4        4.89       16.73     16.69 o 
   5  10   4     1809.86     1735.31    110.65 o 
   6  10   4      501.26      558.53     83.57 o 
   7  10   4        1.24      -19.78     28.00 o 
   8  10   4       37.38       40.48     35.66 o 
 -10  11   4       13.98       71.59     48.80 o 
  -9  11   4        0.61       46.96     39.02 o 
  -8  11   4       51.89       64.43     25.31 o 
  -7  11   4      143.63      134.64     26.10 o 
  -6  11   4       40.93       58.71     27.57 o 
  -5  11   4        1.42       11.65     14.06 o 
  -4  11   4       59.75       48.61     18.05 o 
  -3  11   4        4.60       12.80     12.42 o 
  -2  11   4       32.45       53.91     22.80 o 
  -1  11   4      115.56      144.29     56.60 o 
   0  11   4      208.02      198.33     36.86 o 
   1  11   4        2.47        7.62     29.63 o 
   2  11   4       32.15       15.17     29.54 o 
   3  11   4     1302.66     1145.47     79.74 o 
   4  11   4      554.82      590.60     60.34 o 
   5  11   4       70.11       72.96     21.56 o 
   6  11   4        7.12       42.28     20.72 o 
   7  11   4        0.92       -9.40     27.37 o 
   8  11   4        2.65        7.71     32.29 o 
  -9  12   4       35.46       55.61     37.19 o 
  -8  12   4        0.81       40.00     28.79 o 
  -7  12   4       42.07       64.94     36.87 o 
  -6  12   4      432.90      459.22     43.25 o 
  -5  12   4      121.11      102.05     19.68 o 
  -4  12   4      468.29      390.22     39.06 o 
  -3  12   4      912.96      952.14     63.57 o 
  -2  12   4      244.97      466.06     74.26 o 
  -1  12   4     6373.85     7189.47    233.51 o 
   0  12   4      836.29      884.62     68.48 o 
   1  12   4      867.38      870.20     71.59 o 
   2  12   4      198.55      132.82     37.53 o 
   3  12   4      634.28      750.06     65.76 o 
   4  12   4      475.90      438.36     58.30 o 
   5  12   4      985.89     1082.69     82.53 o 
   6  12   4       86.89       58.55     22.18 o 
   7  12   4      184.86      175.96     32.11 o 
  -9  13   4        2.03        6.30     34.51 o 
  -8  13   4       52.45       29.91     35.12 o 
  -7  13   4        2.58        5.94     26.51 o 
  -6  13   4      136.70      110.24     24.78 o 
  -5  13   4       24.09       21.88     18.21 o 
  -4  13   4        3.48        2.86     14.76 o 
  -3  13   4       11.35       42.14     23.29 o 
  -2  13   4        3.22       28.24     23.12 o 
  -1  13   4      125.28      144.44     29.15 o 
   0  13   4       54.50       70.46     31.26 o 
   1  13   4       14.20       46.80     33.74 o 
   2  13   4       99.11       67.75     36.13 o 
   3  13   4       31.74       37.48     33.64 o 
   4  13   4       55.04       47.48     34.49 o 
   5  13   4       24.73      -11.40     32.16 o 
   6  13   4        2.13      -12.59     22.52 o 
   7  13   4        1.85       28.50     22.59 o 
  -8  14   4        4.06       28.39     33.47 o 
  -7  14   4       83.06       68.25     33.54 o 
  -6  14   4      814.62      789.07     65.36 o 
  -5  14   4      315.13      272.53     30.87 o 
  -4  14   4       58.29       41.41     24.00 o 
  -3  14   4      250.06      326.37     52.69 o 
  -2  14   4       59.98       48.41     36.42 o 
  -1  14   4       19.12       76.07     31.56 o 
   0  14   4        1.18       35.83     47.82 o 
   1  14   4       75.90       83.14     34.46 o 
   2  14   4        9.27       -9.01     27.37 o 
   3  14   4       31.39       54.84     33.99 o 
   4  14   4       41.87       48.46     33.44 o 
   5  14   4      139.25      162.29     47.01 o 
   6  14   4        9.15      -20.22     21.38 o 
  -7  15   4      347.19      311.63     50.01 o 
  -6  15   4       36.80       29.46     23.28 o 
  -5  15   4      183.78      175.70     26.83 o 
  -4  15   4        1.29      -13.57     16.92 o 
  -3  15   4      322.21      310.86     53.36 o 
  -2  15   4       23.73        5.36     30.88 o 
  -1  15   4      264.20      272.55     49.56 o 
   0  15   4      104.41       46.54     34.03 o 
   1  15   4        0.54      -18.06     26.71 o 
   2  15   4       63.84       45.36     34.21 o 
   3  15   4       19.14       36.12     33.51 o 
   4  15   4        0.21        3.30     32.73 o 
   5  15   4        2.06       42.23     38.27 o 
  -6  16   4      171.34      153.36     36.66 o 
  -5  16   4       30.47       22.76     20.73 o 
  -4  16   4      380.44      404.79     34.92 o 
  -3  16   4        7.16       22.50     30.12 o 
  -2  16   4       72.84       76.49     38.80 o 
  -1  16   4      540.63      592.39     65.77 o 
   0  16   4      952.56     1032.49     82.40 o 
   1  16   4       23.38       15.91     30.99 o 
   2  16   4      541.50      644.15     68.94 o 
   3  16   4      377.00      388.97     58.83 o 
   4  16   4        5.53       47.79     37.18 o 
  -5  17   4       22.22       31.11     21.94 o 
  -4  17   4       16.35       40.42     34.78 o 
  -3  17   4        1.10      -28.31     30.52 o 
  -2  17   4       14.24       34.21     34.42 o 
  -1  17   4       96.83       78.45     39.98 o 
   0  17   4       13.36       20.96     34.78 o 
   1  17   4       40.70       15.34     33.83 o 
   2  17   4       53.31       50.05     35.18 o 
   3  17   4       15.38       27.85     38.17 o 
  -3  18   4      370.60      337.35     61.52 o 
  -2  18   4       14.21       15.89     36.86 o 
  -1  18   4        3.58       19.63     37.75 o 
   0  18   4       58.79       99.98     45.00 o 
   1  18   4       10.40       41.84     36.24 o 
 -12   1   5       97.05      151.14     49.71 o 
 -11   1   5      569.47      662.92     89.52 o 
 -10   1   5      268.72      159.24     52.18 o 
  -9   1   5       66.29       38.02     27.11 o 
  -8   1   5       61.17       42.73     16.56 o 
  -7   1   5      445.78      420.74     29.48 o 
  -6   1   5      489.50      514.09     27.18 o 
  -5   1   5     2084.95     1992.73     54.88 o 
  -4   1   5        6.23       23.25      9.39 o 
  -3   1   5       88.17      135.49     10.79 o 
  -2   1   5     3748.86     4255.96     75.19 o 
  -1   1   5      673.15      682.53     19.31 o 
   0   1   5     1029.62     1180.81     23.92 o 
   1   1   5       69.64       63.67      7.65 o 
   2   1   5      627.54      570.38     17.69 o 
   3   1   5        4.59      -13.05      9.92 o 
   4   1   5      742.47      712.65     22.81 o 
   5   1   5      219.89      218.01     19.22 o 
   6   1   5      211.71      229.20     18.61 o 
   7   1   5      123.16      137.39     20.65 o 
   8   1   5      367.56      447.95     35.14 o 
   9   1   5      172.37      186.18     30.08 o 
 -12   2   5       25.61      149.33     47.11 o 
 -11   2   5        0.02       86.24     45.02 o 
 -10   2   5        0.34      -12.04     43.40 o 
  -9   2   5       23.80       39.16     35.25 o 
  -8   2   5      196.02      162.52     39.98 o 
  -7   2   5       34.20       34.42     15.78 o 
  -6   2   5       17.73       29.24     14.99 o 
  -5   2   5     1099.66     1198.47     39.26 o 
  -4   2   5     2075.68     2159.96     49.65 o 
  -3   2   5       13.61        8.90      6.67 o 
  -2   2   5      528.97      580.32     15.05 o 
  -1   2   5       52.55       71.44      7.38 o 
   0   2   5     1011.69     1188.06     23.90 o 
   1   2   5      123.05      139.31      9.15 o 
   2   2   5      160.98      164.68     10.82 o 
   3   2   5       62.44       48.44      8.79 o 
   4   2   5       43.40       48.42     12.01 o 
   5   2   5       40.21       18.30     12.33 o 
   6   2   5       41.79       47.50     14.30 o 
   7   2   5        0.90       10.51     18.51 o 
   8   2   5        7.14        9.62     19.17 o 
   9   2   5        8.28        3.31     27.59 o 
 -12   3   5      121.71      261.12     63.96 o 
 -11   3   5      214.31      238.99     55.04 o 
 -10   3   5      615.36      606.76     45.63 o 
  -9   3   5        2.37        5.47     18.36 o 
  -8   3   5       99.06      138.00     29.23 o 
  -7   3   5      288.29      264.45     23.87 o 
  -6   3   5      260.89      290.30     23.43 o 
  -5   3   5      119.07      135.14     16.85 o 
  -4   3   5       50.47       43.44      9.66 o 
  -3   3   5      771.38      785.76     19.64 o 
  -2   3   5     1132.92     1167.24     25.13 o 
  -1   3   5      190.74      210.92      9.29 o 
   0   3   5     4668.53     5472.06     87.18 o 
   1   3   5      163.48      145.16      9.92 o 
   2   3   5      103.63       94.03      9.23 o 
   3   3   5      424.93      482.91     16.81 o 
   4   3   5      977.21      950.80     27.34 o 
   5   3   5      792.31      808.22     28.05 o 
   6   3   5        1.75       -5.17     16.53 o 
   7   3   5      214.19      270.41     27.73 o 
   8   3   5      236.67      280.78     35.72 o 
   9   3   5        0.18        9.78     26.90 o 
 -12   4   5       16.31      130.32     65.55 o 
 -11   4   5      288.93      332.10     65.84 o 
 -10   4   5      125.79      124.82     29.22 o 
  -9   4   5      336.95      356.30     38.64 o 
  -8   4   5      542.63      586.39     42.64 o 
  -7   4   5        6.74      -27.22     17.81 o 
  -6   4   5        6.88        7.50     14.57 o 
  -5   4   5      728.89      710.33     26.20 o 
  -4   4   5      142.61      175.55     12.93 o 
  -3   4   5      895.26      936.59     24.64 o 
  -2   4   5      397.18      429.25     15.26 o 
  -1   4   5      522.99      589.35     22.90 o 
   0   4   5     1494.67     1667.99     29.27 o 
   1   4   5     1829.14     1981.52     34.04 o 
   2   4   5       42.12       52.30      8.49 o 
   3   4   5       46.20       50.24      9.04 o 
   4   4   5        2.85       -3.43      8.48 o 
   5   4   5      151.15      149.95     16.07 o 
   6   4   5       37.84       31.60     17.80 o 
   7   4   5       49.10       22.78     23.21 o 
   8   4   5       11.29        8.13     24.55 o 
   9   4   5        0.24       42.18     27.71 o 
 -11   5   5       46.19      153.49     48.47 o 
 -10   5   5      211.91      210.64     26.43 o 
  -9   5   5        0.37      -10.32     45.70 o 
  -8   5   5     1834.92     1809.50     70.21 o 
  -7   5   5     1541.55     1469.89     60.56 o 
  -6   5   5      144.11      177.69     26.56 o 
  -5   5   5      742.19      705.67     37.68 o 
  -4   5   5     2714.92     2664.16     53.09 o 
  -3   5   5     1656.65     1762.92     48.67 o 
  -2   5   5     5922.94     6196.01     98.10 o 
  -1   5   5     7805.62     8447.75    136.52 o 
   0   5   5      577.20      651.39     24.14 o 
   1   5   5     1784.71     1765.14     34.62 o 
   2   5   5     1403.94     1310.68     32.34 o 
   3   5   5     1311.22     1358.57     29.88 o 
   4   5   5       87.23       77.38     10.29 o 
   5   5   5      697.83      692.35     25.71 o 
   6   5   5       66.26       57.56     25.84 o 
   7   5   5       15.79        7.85     21.66 o 
   8   5   5       36.92       38.38     25.94 o 
   9   5   5       56.58       68.56     29.08 o 
 -11   6   5       54.78      103.50     31.44 o 
 -10   6   5       16.95       38.69     36.66 o 
  -9   6   5      139.66      128.93     30.20 o 
  -8   6   5        7.13       32.84     24.45 o 
  -7   6   5        0.68      -24.47     20.39 o 
  -6   6   5       26.44       27.83     16.91 o 
  -5   6   5      123.54      140.29     16.71 o 
  -4   6   5        0.77        2.38      9.47 o 
  -3   6   5       89.04      108.96     11.21 o 
  -2   6   5        2.79       -2.76      5.82 o 
  -1   6   5        0.08        5.14     10.05 o 
   0   6   5      331.57      378.09     20.37 o 
   1   6   5       32.98       54.58     12.35 o 
   2   6   5      176.26      190.13     11.07 o 
   3   6   5       25.11       16.19      9.26 o 
   4   6   5      745.38      670.68     20.77 o 
   5   6   5      241.99      266.90     27.11 o 
   6   6   5        1.13        5.87     48.20 o 
   7   6   5       28.54       46.15     77.32 o 
   8   6   5       36.56       44.29     30.24 o 
   9   6   5        3.23       11.96     27.28 o 
 -11   7   5        1.93       41.48     25.10 o 
 -10   7   5       24.95       52.33     26.60 o 
  -9   7   5       45.55       42.81     25.78 o 
  -8   7   5        2.54        0.44     23.13 o 
  -7   7   5       10.50        5.64     20.08 o 
  -6   7   5      156.76      149.29     22.39 o 
  -5   7   5      288.15      257.18     17.36 o 
  -4   7   5      898.67      830.67     27.39 o 
  -3   7   5      223.01      193.36     20.60 o 
  -2   7   5        5.73       -2.26     13.89 o 
  -1   7   5      655.81      597.73     41.43 o 
   0   7   5      842.20      830.56     29.03 o 
   1   7   5      927.19      948.93     41.07 o 
   2   7   5      252.07      232.24     14.32 o 
   3   7   5      217.62      206.34     14.45 o 
   4   7   5      107.62      104.92     15.90 o 
   5   7   5       23.43       59.17     19.97 o 
   6   7   5       98.49       89.54     23.92 o 
   7   7   5      138.52      175.72     40.61 o 
   8   7   5        9.70       58.88     35.37 o 
 -11   8   5        0.04       40.29     23.17 o 
 -10   8   5       20.82       77.71     31.75 o 
  -9   8   5       26.55       55.36     33.88 o 
  -8   8   5       14.78       41.05     27.69 o 
  -7   8   5       26.26        6.72     19.99 o 
  -6   8   5      110.90       93.39     18.18 o 
  -5   8   5        4.99       21.49     11.90 o 
  -4   8   5        4.46       13.58     10.70 o 
  -3   8   5        1.40       10.81     11.58 o 
  -2   8   5       19.42       38.51     16.30 o 
  -1   8   5      346.45      365.97     24.47 o 
   0   8   5      333.54      393.33     25.59 o 
   1   8   5       19.30       -1.43     13.70 o 
   2   8   5       10.72       11.88     16.04 o 
   3   8   5       32.72       26.91     15.01 o 
   4   8   5        0.09       19.25     25.82 o 
   5   8   5      205.34      146.36     23.88 o 
   6   8   5       57.02       58.27     28.04 o 
   7   8   5        0.38       -8.15     27.69 o 
   8   8   5        1.63      -11.40     31.86 o 
 -10   9   5       48.30       88.40     29.66 o 
  -9   9   5       77.59      104.44     27.05 o 
  -8   9   5       54.49       66.37     39.87 o 
  -7   9   5      134.41      126.18     24.81 o 
  -6   9   5        1.03       18.77     21.44 o 
  -5   9   5      589.23      533.03     26.54 o 
  -4   9   5      461.86      395.80     26.29 o 
  -3   9   5      247.49      242.15     22.92 o 
  -2   9   5      230.00      200.76     28.04 o 
  -1   9   5       97.48      104.79     16.67 o 
   0   9   5      252.06      240.78     22.52 o 
   1   9   5     1099.29     1084.59     50.63 o 
   2   9   5      446.94      434.92     53.01 o 
   3   9   5     1226.72     1205.09     83.00 o 
   4   9   5      650.30      601.65     35.85 o 
   5   9   5       63.97       38.52     20.16 o 
   6   9   5       39.95       51.86     27.27 o 
   7   9   5      204.29      196.18     43.17 o 
   8   9   5       39.02       66.33     38.01 o 
 -10  10   5        1.11       85.26     40.50 o 
  -9  10   5       83.70       64.35     43.31 o 
  -8  10   5      101.17       69.97     42.04 o 
  -7  10   5      352.43      358.33     44.90 o 
  -6  10   5      297.83      281.69     24.00 o 
  -5  10   5       89.33      101.22     25.79 o 
  -4  10   5        2.02        2.77     13.85 o 
  -3  10   5      280.22      294.90     29.26 o 
  -2  10   5      163.98      226.07     33.99 o 
  -1  10   5      326.59      440.23     94.71 o 
   0  10   5       10.30       18.16     25.84 o 
   1  10   5      215.21      239.21     43.01 o 
   2  10   5      488.38      486.02     55.17 o 
   3  10   5      292.96      322.73     49.70 o 
   4  10   5      115.58       95.35     21.07 o 
   5  10   5        5.05       -7.37     17.85 o 
   6  10   5       47.72       21.86     27.69 o 
   7  10   5        0.50      -22.53     30.54 o 
 -10  11   5       22.41       88.95     54.78 o 
  -9  11   5        0.00       21.89     31.28 o 
  -8  11   5      327.24      345.45     83.65 o 
  -7  11   5      168.28      158.64     34.81 o 
  -6  11   5        0.02       14.51     18.88 o 
  -5  11   5     1461.06     1493.54     54.83 o 
  -4  11   5     1401.59     1406.01     63.33 o 
  -3  11   5      153.17      130.52     32.68 o 
  -2  11   5       53.33       30.04     27.27 o 
  -1  11   5     1633.28     1711.11     79.35 o 
   0  11   5     2836.01     2872.15    144.80 o 
   1  11   5      970.32     1018.31     77.07 o 
   2  11   5     1046.22     1095.75     79.00 o 
   3  11   5        4.29       -3.71     30.29 o 
   4  11   5       37.47       43.73     33.55 o 
   5  11   5      333.06      348.30     77.50 o 
   6  11   5        0.71      -11.89     26.35 o 
   7  11   5      161.73      164.37     40.68 o 
  -9  12   5       17.78       47.93     30.08 o 
  -8  12   5      107.70      139.74     51.21 o 
  -7  12   5       17.68       17.95     26.30 o 
  -6  12   5      116.34      135.54     24.27 o 
  -5  12   5        1.09       -2.99     17.08 o 
  -4  12   5        0.28      -21.85     16.36 o 
  -3  12   5      567.11      561.38     47.99 o 
  -2  12   5       77.63      120.05     43.37 o 
  -1  12   5       94.14      110.81     35.43 o 
   0  12   5        3.64        7.98     28.00 o 
   1  12   5        0.03      -20.63     30.39 o 
   2  12   5        6.63       16.94     29.79 o 
   3  12   5       19.86      -22.77     31.78 o 
   4  12   5        0.07      -17.58     30.99 o 
   5  12   5        1.88        5.90     19.32 o 
   6  12   5       53.65       41.61     23.47 o 
   7  12   5        7.08        8.25     30.23 o 
  -9  13   5        0.40      -10.33     36.00 o 
  -8  13   5      109.12      182.53     60.44 o 
  -7  13   5      239.75      222.80     35.95 o 
  -6  13   5        3.92       17.61     18.31 o 
  -5  13   5      254.92      226.20     25.23 o 
  -4  13   5      248.19      271.03     25.04 o 
  -3  13   5       46.89       71.91     27.69 o 
  -2  13   5       58.06       67.54     30.02 o 
  -1  13   5        0.46       12.43     27.29 o 
   0  13   5      163.15      163.09     43.55 o 
   1  13   5      150.03      137.77     43.00 o 
   2  13   5      759.60      763.09     69.68 o 
   3  13   5       14.08       26.85     31.75 o 
   4  13   5      228.22      156.14     45.68 o 
   5  13   5       24.38       19.55     36.82 o 
   6  13   5       58.66       34.32     24.48 o 
  -8  14   5       26.30       42.09     35.03 o 
  -7  14   5      138.52      148.61     38.45 o 
  -6  14   5       13.06        7.99     19.99 o 
  -5  14   5       27.84       26.32     19.56 o 
  -4  14   5       27.76       19.28     17.81 o 
  -3  14   5      210.36      198.72     34.65 o 
  -2  14   5      283.06      304.46     72.13 o 
  -1  14   5       42.27       56.06     28.58 o 
   0  14   5        9.69       42.66     26.63 o 
   1  14   5        3.68       -3.68     29.52 o 
   2  14   5      112.35       92.87     40.47 o 
   3  14   5       78.36       25.09     33.55 o 
   4  14   5       54.65        4.13     37.94 o 
   5  14   5        6.09      -18.79     35.89 o 
  -7  15   5      500.53      479.25     54.11 o 
  -6  15   5        7.26        8.96     21.14 o 
  -5  15   5      222.62      184.76     28.54 o 
  -4  15   5      179.34      143.79     46.53 o 
  -3  15   5        3.67      -31.60     30.19 o 
  -2  15   5      143.64      195.48     50.05 o 
  -1  15   5      352.53      368.99     58.46 o 
   0  15   5        1.27        5.77     30.08 o 
   1  15   5      520.72      541.01     63.29 o 
   2  15   5      342.20      411.82     63.28 o 
   3  15   5       46.21       59.26     39.73 o 
   4  15   5      197.95      173.18     49.02 o 
  -6  16   5       10.54        6.63     21.75 o 
  -5  16   5        1.90      -10.24     22.02 o 
  -4  16   5       82.98       33.79     38.15 o 
  -3  16   5       66.93       37.27     35.11 o 
  -2  16   5       89.45       52.07     39.97 o 
  -1  16   5        1.23       14.32     33.33 o 
   0  16   5      139.33      104.26     39.79 o 
   1  16   5       48.10       24.04     31.78 o 
   2  16   5        6.16       34.56     37.36 o 
   3  16   5       70.37       58.93     39.61 o 
  -5  17   5       52.94       52.13     23.74 o 
  -4  17   5      142.15      155.29     49.88 o 
  -3  17   5       33.42       24.03     36.63 o 
  -2  17   5      314.04      313.75     62.31 o 
  -1  17   5      118.01      117.56     46.69 o 
   0  17   5       55.56       35.02     37.08 o 
   1  17   5       41.06       40.17     36.91 o 
   2  17   5      101.52       65.20     40.51 o 
  -3  18   5       12.56      -29.87     34.90 o 
  -2  18   5       49.66        5.99     39.35 o 
  -1  18   5        5.92       43.33     39.96 o 
   0  18   5       31.75       59.41     41.01 o 
 -12   0   6      411.45      668.63     98.63 o 
 -11   0   6       30.04      140.43     67.08 o 
 -10   0   6        4.47        7.93     64.35 o 
  -9   0   6      530.31      579.33     85.08 o 
  -8   0   6     2990.35     2862.76    197.79 o 
  -7   0   6       21.17       54.77     51.40 o 
  -6   0   6     1447.04     1437.97     66.43 o 
  -5   0   6      877.46      805.89     46.47 o 
  -4   0   6      114.20      129.98     17.13 o 
  -3   0   6     3541.05     3862.25     97.74 o 
  -2   0   6     4029.88     4475.00     92.94 o 
  -1   0   6      820.73      991.64     51.91 o 
   0   0   6      487.44      490.66     22.11 o 
   1   0   6       69.70       58.10     12.27 o 
   2   0   6      273.92      297.58     19.72 o 
   3   0   6       84.56       57.26     19.26 o 
   4   0   6       52.41       39.92     23.55 o 
   5   0   6     1981.89     2072.63     95.08 o 
   6   0   6     1012.52     1054.30     65.70 o 
   7   0   6       87.71       76.24     29.90 o 
   8   0   6      159.17      188.87     41.20 o 
   9   0   6        9.50       19.78     33.76 o 
 -12   1   6       48.98      188.03     61.43 o 
 -11   1   6       56.16       42.04     47.22 o 
 -10   1   6        1.01      -19.20     45.59 o 
  -9   1   6       71.19       90.77     35.76 o 
  -8   1   6      144.90      170.63     29.36 o 
  -7   1   6      267.16      274.69     25.99 o 
  -6   1   6        0.54      -13.93     18.50 o 
  -5   1   6      190.31      200.70     19.76 o 
  -4   1   6       94.93      129.65     10.90 o 
  -3   1   6      400.11      455.31     17.13 o 
  -2   1   6      411.26      467.29     17.14 o 
  -1   1   6        0.24       15.44      6.88 o 
   0   1   6     1593.32     1830.66     34.36 o 
   1   1   6     1758.78     1901.73     35.72 o 
   2   1   6       68.63       61.71     10.22 o 
   3   1   6      339.77      344.62     19.98 o 
   4   1   6       28.99       41.05     14.61 o 
   5   1   6     1105.38     1108.43     52.50 o 
   6   1   6        8.46        6.88     19.61 o 
   7   1   6       37.09       13.81     18.83 o 
   8   1   6        9.29       16.28     21.09 o 
   9   1   6       31.10       45.70     30.26 o 
 -12   2   6        7.63       76.10     47.78 o 
 -11   2   6       24.89       90.64     47.48 o 
 -10   2   6       40.15       18.24     33.65 o 
  -9   2   6      107.27       97.49     28.96 o 
  -8   2   6        0.25       -2.18     32.82 o 
  -7   2   6      176.89      192.87     22.11 o 
  -6   2   6       20.35       40.32     15.63 o 
  -5   2   6     1201.89     1188.26     35.32 o 
  -4   2   6      641.99      747.02     23.13 o 
  -3   2   6      294.04      335.16     14.16 o 
  -2   2   6      473.73      608.19     17.05 o 
  -1   2   6       24.78       40.06      7.23 o 
   0   2   6      122.87      105.74      8.99 o 
   1   2   6     1089.16     1129.62     24.60 o 
   2   2   6        0.03        5.64      8.86 o 
   3   2   6     1843.41     1864.18     46.41 o 
   4   2   6      573.14      579.47     35.34 o 
   5   2   6        1.89       13.26     15.31 o 
   6   2   6        0.21       -1.64     16.48 o 
   7   2   6       58.12       71.40     37.03 o 
   8   2   6      177.65      219.36     29.63 o 
   9   2   6        7.64       -8.70     27.60 o 
 -12   3   6       44.12      139.37     51.75 o 
 -11   3   6      224.00      173.99     54.42 o 
 -10   3   6       88.50      158.48     49.25 o 
  -9   3   6       52.27       75.10     27.58 o 
  -8   3   6       64.14       54.33     26.61 o 
  -7   3   6      467.33      475.53     28.97 o 
  -6   3   6      279.66      269.39     24.14 o 
  -5   3   6       48.83       44.24     11.39 o 
  -4   3   6       33.89       31.31      8.78 o 
  -3   3   6      239.36      285.42     12.90 o 
  -2   3   6      151.72      164.10     12.19 o 
  -1   3   6       23.12       40.31      5.91 o 
   0   3   6      482.83      502.39     17.52 o 
   1   3   6     1349.50     1428.00     30.01 o 
   2   3   6       17.25       19.09      7.61 o 
   3   3   6      901.90      856.15     25.80 o 
   4   3   6      657.73      634.22     26.72 o 
   5   3   6       61.71       63.67     15.96 o 
   6   3   6      107.79      119.49     19.25 o 
   7   3   6        8.32       22.97     20.63 o 
   8   3   6        5.90       31.50     29.99 o 
   9   3   6       10.43       63.79     34.25 o 
 -12   4   6      107.29      218.98     55.57 o 
 -11   4   6      316.18      434.65     67.78 o 
 -10   4   6       35.19       86.24     28.36 o 
  -9   4   6      369.75      423.37     51.87 o 
  -8   4   6     1289.82     1201.10     56.86 o 
  -7   4   6      307.69      278.52     33.08 o 
  -6   4   6      455.37      408.34     27.12 o 
  -5   4   6     3719.94     3657.24     70.78 o 
  -4   4   6      296.75      295.21     16.24 o 
  -3   4   6     1332.88     1381.38     34.63 o 
  -2   4   6      224.57      213.90     12.50 o 
  -1   4   6      223.76      266.66     10.99 o 
   0   4   6      587.67      601.00     16.05 o 
   1   4   6      828.21      825.58     19.64 o 
   2   4   6       15.20       13.70      9.84 o 
   3   4   6      198.68      204.96     21.76 o 
   4   4   6     1149.73     1157.75     35.47 o 
   5   4   6        0.09      -16.80     14.32 o 
   6   4   6      599.80      649.43     37.59 o 
   7   4   6       44.31       57.09     28.41 o 
   8   4   6       73.32       85.66     33.36 o 
 -11   5   6       11.70       43.41     41.91 o 
 -10   5   6      100.46       48.14     27.67 o 
  -9   5   6      117.31       64.65     28.66 o 
  -8   5   6       15.18       22.31     23.20 o 
  -7   5   6      215.73      214.88     43.61 o 
  -6   5   6        1.13       11.79     14.69 o 
  -5   5   6      375.82      363.95     19.37 o 
  -4   5   6       16.58       24.69      9.31 o 
  -3   5   6        0.24      -11.92      7.66 o 
  -2   5   6      440.81      519.81     23.60 o 
  -1   5   6        0.36       -5.45      6.22 o 
   0   5   6      409.06      452.79     14.02 o 
   1   5   6      104.97      118.87      9.06 o 
   2   5   6        5.39       16.67      7.24 o 
   3   5   6        1.80        1.09      8.59 o 
   4   5   6       46.80       26.70     12.30 o 
   5   5   6       18.49       50.27     26.42 o 
   6   5   6       30.99       53.04     24.92 o 
   7   5   6       34.89       48.55     26.90 o 
   8   5   6        0.01        7.35     27.99 o 
 -11   6   6       94.72       94.13     62.17 o 
 -10   6   6       56.79       77.80     27.39 o 
  -9   6   6      203.41      193.08     33.42 o 
  -8   6   6       10.57       15.45     35.86 o 
  -7   6   6       63.45       64.64     24.39 o 
  -6   6   6     1731.35     1667.09     45.87 o 
  -5   6   6     3202.76     3244.93     94.00 o 
  -4   6   6       51.52       60.11     11.53 o 
  -3   6   6      286.70      296.52     15.04 o 
  -2   6   6      936.98      945.19     22.71 o 
  -1   6   6      341.51      391.72     20.07 o 
   0   6   6     1011.52     1010.16     25.59 o 
   1   6   6     1779.80     1865.34     41.82 o 
   2   6   6      205.55      192.25     15.63 o 
   3   6   6      101.12       82.94     12.78 o 
   4   6   6      474.09      427.50     28.09 o 
   5   6   6      771.03      813.01     60.73 o 
   6   6   6        0.08       27.29     21.49 o 
   7   6   6      154.98      204.04     34.69 o 
   8   6   6      110.17      148.31     36.51 o 
 -11   7   6       13.45       52.81     29.04 o 
 -10   7   6        1.27       29.86     24.58 o 
  -9   7   6        2.70       37.56     24.97 o 
  -8   7   6      316.17      266.85     34.54 o 
  -7   7   6      699.44      632.14     40.77 o 
  -6   7   6      941.24      864.80     37.17 o 
  -5   7   6      568.47      553.91     24.37 o 
  -4   7   6     1156.57     1181.04     34.74 o 
  -3   7   6      952.25      987.68     41.72 o 
  -2   7   6      228.34      231.93     11.81 o 
  -1   7   6     1292.79     1287.73     38.57 o 
   0   7   6       21.10       14.10     12.78 o 
   1   7   6      140.62      131.35     11.97 o 
   2   7   6       58.68       42.14      9.59 o 
   3   7   6       38.24       26.86     11.73 o 
   4   7   6      106.59       78.61     19.69 o 
   5   7   6        4.49        3.55     23.14 o 
   6   7   6        9.49       41.16     29.37 o 
   7   7   6       54.61       72.28     35.58 o 
   8   7   6       36.13       75.78     39.85 o 
 -11   8   6       53.92      116.20     56.09 o 
 -10   8   6       46.89       75.71     26.52 o 
  -9   8   6       24.59       40.31     25.17 o 
  -8   8   6        7.15       12.99     22.72 o 
  -7   8   6       28.19       12.55     20.60 o 
  -6   8   6       27.83       19.57     13.97 o 
  -5   8   6       29.65       64.43     14.48 o 
  -4   8   6      368.04      358.58     20.71 o 
  -3   8   6      516.93      502.83     19.80 o 
  -2   8   6       82.93       48.55     22.84 o 
  -1   8   6        6.94        7.57     14.43 o 
   0   8   6      515.13      523.31     29.27 o 
   1   8   6      596.82      602.60     52.11 o 
   2   8   6       76.04       14.28     26.13 o 
   3   8   6      150.75      148.89     20.76 o 
   4   8   6       56.09       66.37     42.83 o 
   5   8   6        0.02       21.57     23.50 o 
   6   8   6      415.18      397.33     51.75 o 
   7   8   6      569.62      590.52     60.63 o 
   8   8   6        0.23      -11.53     31.63 o 
 -10   9   6        4.74       57.34     50.88 o 
  -9   9   6        0.34       44.96     34.83 o 
  -8   9   6       25.75       41.61     23.01 o 
  -7   9   6        1.70       51.41     30.57 o 
  -6   9   6       28.66       35.04     14.66 o 
  -5   9   6      628.65      551.87     43.02 o 
  -4   9   6       49.13       36.51     15.12 o 
  -3   9   6      401.33      506.43    111.40 o 
  -2   9   6     1090.95     1046.50     65.85 o 
  -1   9   6      540.49      437.79     51.72 o 
   0   9   6      157.05      150.47     36.28 o 
   1   9   6      104.96       79.55     34.87 o 
   2   9   6       71.71       25.91     31.26 o 
   3   9   6       11.36       46.14     29.69 o 
   4   9   6       46.65       11.43     18.46 o 
   5   9   6       56.78       52.51     23.10 o 
   6   9   6        4.06       29.88     29.03 o 
   7   9   6       56.66       65.15     35.36 o 
 -10  10   6       81.35      122.22     57.23 o 
  -9  10   6      102.03      173.17     42.72 o 
  -8  10   6      223.74      223.07     30.97 o 
  -7  10   6       95.27      132.31     23.09 o 
  -6  10   6      145.33      175.46     23.88 o 
  -5  10   6      140.47      146.03     21.26 o 
  -4  10   6      600.44      549.66     36.76 o 
  -3  10   6      134.41      150.49     41.52 o 
  -2  10   6     4809.15     4971.69    261.68 o 
  -1  10   6      425.29      449.66     94.63 o 
   0  10   6     1275.79     1297.45     84.94 o 
   1  10   6       33.59       71.25     33.62 o 
   2  10   6      464.26      523.96     60.51 o 
   3  10   6      262.57      296.95     48.57 o 
   4  10   6      653.20      619.82     36.95 o 
   5  10   6        8.18       24.55     22.95 o 
   6  10   6       59.45       35.25     26.55 o 
   7  10   6       60.73       14.03     32.10 o 
  -9  11   6       16.30       50.76     59.98 o 
  -8  11   6      231.24      242.02     39.54 o 
  -7  11   6       37.88       -8.37     19.85 o 
  -6  11   6      153.36      160.56     24.14 o 
  -5  11   6       23.91       29.10     16.82 o 
  -4  11   6       27.93       25.72     15.81 o 
  -3  11   6      440.75      499.47     49.05 o 
  -2  11   6      431.92      524.53     48.98 o 
  -1  11   6     1732.90     1766.81    138.55 o 
   0  11   6       48.85       36.11     28.25 o 
   1  11   6       72.16      113.97     38.73 o 
   2  11   6       31.71       17.70     33.78 o 
   3  11   6      108.56       55.45     36.48 o 
   4  11   6        5.57       18.03     29.36 o 
   5  11   6        6.95       34.96     23.25 o 
   6  11   6        5.07       25.85     26.20 o 
  -9  12   6      140.14      139.65     37.70 o 
  -8  12   6      103.78       77.18     32.16 o 
  -7  12   6      218.87      228.97     33.83 o 
  -6  12   6        0.40       -2.26     30.49 o 
  -5  12   6       17.76        7.12     17.08 o 
  -4  12   6      911.72      822.77     38.51 o 
  -3  12   6      249.35      317.54     43.02 o 
  -2  12   6     1791.54     1860.54     87.44 o 
  -1  12   6       87.57       47.83     42.74 o 
   0  12   6        1.03       43.31     30.45 o 
   1  12   6      314.83      332.13     54.13 o 
   2  12   6      530.29      452.71     62.03 o 
   3  12   6        8.80      -49.19     32.30 o 
   4  12   6       29.06       28.01     35.13 o 
   5  12   6        0.58       33.50     19.44 o 
   6  12   6        8.35       17.51     28.27 o 
  -8  13   6      103.15       94.07     71.24 o 
  -7  13   6        3.84       16.94     21.13 o 
  -6  13   6       71.68       77.14     29.23 o 
  -5  13   6      211.81      209.90     40.70 o 
  -4  13   6       26.48        6.38     25.82 o 
  -3  13   6       37.86       37.85     29.07 o 
  -2  13   6       48.13       62.24     45.14 o 
  -1  13   6      836.49      835.23     61.41 o 
   0  13   6      122.90       91.67     37.96 o 
   1  13   6      274.13      243.43     49.70 o 
   2  13   6        6.88       -2.77     33.51 o 
   3  13   6      120.07       99.99     42.78 o 
   4  13   6       15.79      -17.07     34.91 o 
   5  13   6       11.97       19.11     44.31 o 
  -8  14   6      169.83      138.14     41.31 o 
  -7  14   6      116.97      102.23     27.49 o 
  -6  14   6      597.76      563.33     36.59 o 
  -5  14   6       26.11       37.94     18.92 o 
  -4  14   6       98.71       83.41     32.44 o 
  -3  14   6      148.13      214.56     37.82 o 
  -2  14   6     1166.81     1266.59     72.49 o 
  -1  14   6      444.60      514.09    118.77 o 
   0  14   6     1328.87     1522.10    133.11 o 
   1  14   6      495.05      460.56     62.19 o 
   2  14   6        0.30      -20.65     31.96 o 
   3  14   6     1324.57     1515.71    108.24 o 
   4  14   6      431.82      227.11     52.16 o 
   5  14   6       31.84       31.50     40.95 o 
  -7  15   6        0.00       -4.44     23.38 o 
  -6  15   6       58.34       56.27     24.02 o 
  -5  15   6        8.82       -8.66     19.19 o 
  -4  15   6       67.95       80.02     41.76 o 
  -3  15   6        1.02       22.44     37.44 o 
  -2  15   6      137.33       82.77     44.02 o 
  -1  15   6       89.22       95.98     33.69 o 
   0  15   6       30.32       53.82     32.56 o 
   1  15   6       19.79       19.56     36.24 o 
   2  15   6      159.93      141.82     47.28 o 
   3  15   6       10.10       -2.54     36.17 o 
   4  15   6        5.67       12.05     40.47 o 
  -6  16   6       73.27       80.21     25.71 o 
  -5  16   6      331.23      330.32     62.23 o 
  -4  16   6       18.80       40.26     40.95 o 
  -3  16   6       86.85      109.17     43.67 o 
  -2  16   6       15.19       21.30     39.35 o 
  -1  16   6      243.86      225.37     54.56 o 
   0  16   6        0.73        7.64     35.71 o 
   1  16   6      390.96      405.13     63.78 o 
   2  16   6       29.36       -8.36     35.76 o 
   3  16   6       24.65      -11.09     37.35 o 
  -4  17   6       65.45       74.97     46.87 o 
  -3  17   6        7.84      -16.52     34.93 o 
  -2  17   6        0.03      -16.29     36.76 o 
  -1  17   6      120.89       86.88     45.01 o 
   0  17   6       35.86       28.02     41.77 o 
   1  17   6        7.22       31.96     38.57 o 
 -12   1   7       13.41       71.07     48.77 o 
 -11   1   7        2.18       32.96     48.41 o 
 -10   1   7       21.43        3.85     51.28 o 
  -9   1   7      401.36      435.58     39.76 o 
  -8   1   7        1.83       18.06     30.12 o 
  -7   1   7      693.53      718.63     36.01 o 
  -6   1   7      289.87      292.38     25.55 o 
  -5   1   7      378.06      385.98     19.03 o 
  -4   1   7      595.54      592.51     19.45 o 
  -3   1   7     2901.03     3089.89     58.31 o 
  -2   1   7       23.42       28.37      7.81 o 
  -1   1   7      896.28     1006.40     25.48 o 
   0   1   7     2208.05     2386.85     43.70 o 
   1   1   7        8.71       -8.10      9.40 o 
   2   1   7      851.42      817.95     28.07 o 
   3   1   7      891.77      859.98     30.10 o 
   4   1   7       43.02       10.05     18.51 o 
   5   1   7      207.99      138.84     24.62 o 
   6   1   7      725.61      829.69     52.41 o 
   7   1   7       25.51       22.04     28.45 o 
   8   1   7      615.15      812.21     57.50 o 
 -12   2   7        0.00       86.96     51.84 o 
 -11   2   7       98.84      117.91     53.90 o 
 -10   2   7        2.37       63.10     51.57 o 
  -9   2   7        1.70       11.85     25.71 o 
  -8   2   7       17.76       25.65     18.38 o 
  -7   2   7       16.69       48.44     18.23 o 
  -6   2   7      119.21      132.22     17.53 o 
  -5   2   7        7.04       26.01     10.70 o 
  -4   2   7       38.77       38.26      9.91 o 
  -3   2   7      247.75      309.49     14.65 o 
  -2   2   7        2.43       -2.87      6.18 o 
  -1   2   7       23.85       20.14      7.62 o 
   0   2   7      234.45      251.65     14.62 o 
   1   2   7        6.36       -2.82      9.07 o 
   2   2   7      291.00      306.47     18.83 o 
   3   2   7        0.27        8.27     11.74 o 
   4   2   7     1236.60     1185.73     38.03 o 
   5   2   7      104.00       40.24     20.07 o 
   6   2   7        5.47      -30.58     22.43 o 
   7   2   7       52.72      111.24     36.34 o 
   8   2   7        6.54       38.77     39.13 o 
 -12   3   7      128.76      229.02     62.36 o 
 -11   3   7      101.78      159.65     54.04 o 
 -10   3   7       31.71       47.77     27.82 o 
  -9   3   7      480.17      458.73     44.72 o 
  -8   3   7        4.44       -2.85     23.89 o 
  -7   3   7      486.53      517.37     31.36 o 
  -6   3   7      183.57      153.30     18.58 o 
  -5   3   7      333.68      324.74     18.50 o 
  -4   3   7      221.16      198.55     14.98 o 
  -3   3   7     2867.71     3032.07     67.49 o 
  -2   3   7        9.07       25.00      7.57 o 
  -1   3   7      445.73      542.39     19.33 o 
   0   3   7      651.28      613.86     18.91 o 
   1   3   7      248.13      258.33     14.11 o 
   2   3   7     1128.29     1090.61     32.51 o 
   3   3   7      444.43      450.85     27.00 o 
   4   3   7       20.54       35.95     14.74 o 
   5   3   7       17.74       -9.71     17.36 o 
   6   3   7      517.44      645.12     45.01 o 
   7   3   7      189.20      170.29     39.57 o 
   8   3   7       37.13       37.31     39.03 o 
 -11   4   7       63.28       55.89     31.87 o 
 -10   4   7        0.04       12.16     26.71 o 
  -9   4   7        1.37       27.37     27.78 o 
  -8   4   7       42.98       38.14     24.70 o 
  -7   4   7        2.47       38.00     23.41 o 
  -6   4   7       83.13       62.52     13.40 o 
  -5   4   7      122.90      122.19     14.39 o 
  -4   4   7      122.88      136.26     13.44 o 
  -3   4   7      922.32      931.43     26.86 o 
  -2   4   7      668.50      664.52     20.77 o 
  -1   4   7        7.89        8.01      6.43 o 
   0   4   7      208.46      246.17     12.15 o 
   1   4   7       56.02       48.58      9.66 o 
   2   4   7       62.59       52.30     11.88 o 
   3   4   7       67.36       70.79     15.14 o 
   4   4   7        5.04        9.07     15.07 o 
   5   4   7       41.83       38.77     20.66 o 
   6   4   7       72.08       55.72     31.87 o 
   7   4   7        1.83      -27.07     28.86 o 
   8   4   7        3.41       -7.85     35.03 o 
 -11   5   7       65.24       88.01     33.13 o 
 -10   5   7       47.66       53.15     29.25 o 
  -9   5   7      428.18      445.72     40.85 o 
  -8   5   7        2.55       29.72     24.16 o 
  -7   5   7      988.22      969.03     50.90 o 
  -6   5   7      291.68      288.49     22.25 o 
  -5   5   7      104.79       87.27     15.15 o 
  -4   5   7        0.17        4.03      8.93 o 
  -3   5   7     2993.76     3243.03     78.72 o 
  -2   5   7      472.73      507.42     20.48 o 
  -1   5   7     1003.38     1002.36     22.88 o 
   0   5   7       12.61       17.76      7.20 o 
   1   5   7        4.10       18.10      9.04 o 
   2   5   7       53.91       51.95     10.06 o 
   3   5   7     1612.59     1511.74     49.74 o 
   4   5   7        1.51        6.74     26.50 o 
   5   5   7     1112.28     1082.88     72.62 o 
   6   5   7        0.85       -2.58     28.43 o 
   7   5   7       48.08       45.36     36.36 o 
   8   5   7        1.46       24.77     38.65 o 
 -11   6   7        0.01       87.32     45.84 o 
 -10   6   7       10.71       61.75     52.18 o 
  -9   6   7       33.91       13.73     25.75 o 
  -8   6   7        2.45      -24.69     40.18 o 
  -7   6   7      133.28      156.35     28.76 o 
  -6   6   7        4.11       11.20     16.09 o 
  -5   6   7      105.04       96.93     15.10 o 
  -4   6   7      187.02      202.00     15.73 o 
  -3   6   7      238.90      282.86     16.99 o 
  -2   6   7      182.73      206.35     13.57 o 
  -1   6   7        4.88       -2.06      7.15 o 
   0   6   7      454.24      493.43     17.17 o 
   1   6   7       72.57       93.93     12.51 o 
   2   6   7       10.59       -4.31      9.02 o 
   3   6   7       39.69       69.60     46.50 o 
   4   6   7      197.66      214.93     35.28 o 
   5   6   7       32.79       72.96     29.93 o 
   6   6   7      124.31       90.17     35.29 o 
   7   6   7       23.02        5.20     33.77 o 
 -11   7   7       28.84       73.74     32.25 o 
 -10   7   7      132.95      119.73     31.33 o 
  -9   7   7      284.81      282.18     36.82 o 
  -8   7   7       14.82       31.00     24.30 o 
  -7   7   7     1046.14     1005.27     49.91 o 
  -6   7   7      453.60      448.29     29.13 o 
  -5   7   7      324.65      342.18     24.16 o 
  -4   7   7      158.84      170.98     16.97 o 
  -3   7   7      275.82      285.26     21.27 o 
  -2   7   7      192.48      203.43     14.10 o 
  -1   7   7      264.75      349.60     37.39 o 
   0   7   7      821.76      860.26     32.54 o 
   1   7   7      389.42      382.01     21.76 o 
   2   7   7      169.52      166.48     18.86 o 
   3   7   7     1226.94     1179.27     66.71 o 
   4   7   7      125.28       83.81     27.93 o 
   5   7   7      168.65      169.02     35.32 o 
   6   7   7      129.81      127.15     37.13 o 
   7   7   7      102.67      126.64     43.19 o 
 -10   8   7       49.45       99.07     40.87 o 
  -9   8   7        0.03       38.10     35.61 o 
  -8   8   7      158.97      102.69     27.95 o 
  -7   8   7       54.74       61.31     19.60 o 
  -6   8   7     1062.31     1049.48     42.39 o 
  -5   8   7      344.82      300.59     23.22 o 
  -4   8   7        8.96      -11.72     13.62 o 
  -3   8   7      434.55      511.58     55.82 o 
  -2   8   7      317.65      329.03     29.33 o 
  -1   8   7      692.93      616.32     41.30 o 
   0   8   7      165.12      188.99     28.25 o 
   1   8   7       17.28       19.11     26.56 o 
   2   8   7        0.91       -5.94     12.96 o 
   3   8   7        1.33      -22.08     18.32 o 
   4   8   7      174.02      106.20     27.94 o 
   5   8   7        3.56       -2.35     23.82 o 
   6   8   7       87.05       49.47     30.40 o 
   7   8   7        6.04       35.64     34.61 o 
 -10   9   7       42.67       86.73     34.45 o 
  -9   9   7       46.92       83.11     39.18 o 
  -8   9   7      265.96      276.15     51.70 o 
  -7   9   7       47.86       53.11     19.73 o 
  -6   9   7      363.62      375.80     31.90 o 
  -5   9   7       61.32       93.64     18.31 o 
  -4   9   7      270.83      266.53     29.66 o 
  -3   9   7      184.76      159.85     25.21 o 
  -2   9   7        7.35       26.98     26.04 o 
  -1   9   7      330.87      420.58     60.15 o 
   0   9   7     1006.56      922.13     74.18 o 
   1   9   7        3.06       21.69     31.47 o 
   2   9   7      106.65      120.66     36.15 o 
   3   9   7      832.39      644.88     36.31 o 
   4   9   7       67.02       48.06     24.65 o 
   5   9   7      673.62      598.94     49.85 o 
   6   9   7       50.21       40.85     29.98 o 
 -10  10   7        1.13       -8.29     30.07 o 
  -9  10   7       14.66       22.28     35.49 o 
  -8  10   7       33.06        5.82     26.80 o 
  -7  10   7        1.92      -12.70     18.86 o 
  -6  10   7      403.78      430.95     32.86 o 
  -5  10   7      320.15      309.88     28.34 o 
  -4  10   7      479.35      537.82     31.36 o 
  -3  10   7      163.48      153.08     68.37 o 
  -2  10   7       12.51       28.69     25.51 o 
  -1  10   7        0.01       46.03     28.78 o 
   0  10   7      141.05       85.28     36.28 o 
   1  10   7        8.82       53.66     33.94 o 
   2  10   7        1.29       68.10     28.90 o 
   3  10   7        0.13       -3.71     26.65 o 
   4  10   7        9.00       18.57     21.50 o 
   5  10   7       19.95       -1.33     22.67 o 
   6  10   7        8.28        8.09     26.88 o 
  -9  11   7        4.34       13.51     29.29 o 
  -8  11   7       57.11       58.62     30.27 o 
  -7  11   7      389.49      345.52     34.05 o 
  -6  11   7      499.07      481.35     33.25 o 
  -5  11   7      202.15      234.51     26.21 o 
  -4  11   7      489.24      487.03     51.58 o 
  -3  11   7       60.14       52.84     31.89 o 
  -2  11   7      124.45      139.81     62.68 o 
  -1  11   7       51.70       53.14     31.65 o 
   0  11   7       84.04       97.49     39.18 o 
   1  11   7      103.01      137.20     42.05 o 
   2  11   7       34.41        4.45     30.36 o 
   3  11   7      104.70       72.67     36.50 o 
   5  11   7       48.63       40.98     25.43 o 
   6  11   7       20.00       57.27     27.30 o 
  -9  12   7       30.58       64.22     33.42 o 
  -8  12   7       31.66       69.03     32.26 o 
  -7  12   7        1.78       -1.13     20.82 o 
  -6  12   7      309.77      321.91     32.10 o 
  -5  12   7      515.28      460.30     66.45 o 
  -4  12   7      127.26       75.37     48.08 o 
  -3  12   7      213.88      237.58     67.44 o 
  -2  12   7      168.64      209.52     38.15 o 
  -1  12   7       20.94       30.30     55.93 o 
   0  12   7        0.00        0.73     33.14 o 
   1  12   7      210.88      202.50     48.26 o 
   2  12   7       51.30       71.50     36.13 o 
   3  12   7      143.35      151.45     44.85 o 
  -8  13   7       22.97        9.57     30.85 o 
  -7  13   7       14.26       40.97     37.30 o 
  -6  13   7     1373.18     1271.64     54.31 o 
  -5  13   7       88.49       76.73     21.69 o 
  -4  13   7     1844.19     1661.72    201.47 o 
  -3  13   7      255.56      308.71     59.78 o 
  -2  13   7      119.11      127.04     37.32 o 
  -1  13   7       41.73       27.20     29.81 o 
   0  13   7     1315.58     1244.87     92.33 o 
   1  13   7       28.06      -18.31     30.87 o 
   2  13   7      219.07      164.56     49.51 o 
   3  13   7      444.03      485.25     69.18 o 
  -7  14   7      180.47      168.72     29.25 o 
  -6  14   7      102.58       96.14     24.32 o 
  -5  14   7       13.21       28.17     29.99 o 
  -4  14   7      116.86      153.45     43.47 o 
  -3  14   7      132.09      124.53     34.45 o 
  -2  14   7       78.14       89.00     34.33 o 
  -1  14   7      174.88      185.82     50.06 o 
   0  14   7        5.96       20.75     29.44 o 
   1  14   7        3.95        4.33     31.27 o 
   2  14   7       24.84       45.55     39.97 o 
   3  14   7        2.41       37.82     42.09 o 
   4  14   7        0.86      -24.93     39.70 o 
  -6  15   7      123.88       95.06     27.26 o 
  -5  15   7       18.41       23.84     40.96 o 
  -4  15   7      165.27      216.09     54.22 o 
  -3  15   7      402.94      515.21     78.73 o 
  -2  15   7       24.27        3.47     31.99 o 
  -1  15   7      462.73      603.52    119.17 o 
   0  15   7       67.96      173.35     95.15 o 
   1  15   7       43.34       27.26     39.19 o 
   2  15   7      366.72      313.89     60.86 o 
   3  15   7      425.83      414.74     70.21 o 
  -5  16   7       38.75       83.14     43.58 o 
  -4  16   7        4.71       70.96     42.27 o 
  -3  16   7       39.67       29.11     39.97 o 
  -2  16   7       58.90       81.94     45.62 o 
  -1  16   7       24.45       19.82     40.72 o 
   0  16   7        0.06       10.19     33.29 o 
   1  16   7      113.26       66.18     41.42 o 
  -3  17   7      245.14      239.11     59.17 o 
  -2  17   7      128.59       91.12     50.64 o 
  -1  17   7       31.35       43.74     43.17 o 
 -12   0   8       78.02      165.73     79.58 o 
 -11   0   8        4.33      -50.81     74.85 o 
 -10   0   8        6.45       61.92     73.20 o 
  -9   0   8       30.16       23.82     29.97 o 
  -8   0   8      483.81      439.95     48.10 o 
  -7   0   8      229.23      208.81     38.81 o 
  -6   0   8      159.42      180.18     38.08 o 
  -5   0   8     1214.07     1274.74     63.41 o 
  -4   0   8        0.87       33.38     20.15 o 
  -3   0   8        1.81       19.01     20.41 o 
  -2   0   8     1693.01     1869.19     85.67 o 
  -1   0   8     2467.10     2739.15     98.30 o 
   0   0   8        0.30       15.60     16.04 o 
   1   0   8      242.56      269.02     26.94 o 
   2   0   8      861.13      819.91     79.79 o 
   3   0   8     1951.27     1999.11    122.71 o 
   4   0   8      466.45      383.68     36.58 o 
   5   0   8      121.02      129.20     39.78 o 
   6   0   8      457.21      511.20     67.41 o 
   7   0   8       27.91       36.45     38.36 o 
 -12   1   8        1.33       53.22     54.99 o 
 -11   1   8       29.95       83.03     53.08 o 
 -10   1   8       25.90       11.77     47.48 o 
  -9   1   8      232.82      137.17     31.67 o 
  -8   1   8      236.48      186.37     26.35 o 
  -7   1   8      355.41      423.56     32.66 o 
  -6   1   8       17.81       34.44     17.76 o 
  -5   1   8       34.49        4.11     15.14 o 
  -4   1   8        9.13        3.73     22.67 o 
  -3   1   8       40.71       52.17     12.57 o 
  -2   1   8      136.85      160.78     14.10 o 
  -1   1   8        4.49       14.46     10.28 o 
   0   1   8      157.87      181.61     16.05 o 
   1   1   8      244.20      293.29     25.16 o 
   2   1   8       21.77        0.27     18.17 o 
   3   1   8      295.52      250.98     21.17 o 
   4   1   8        1.55        9.79     15.16 o 
   5   1   8      121.14       91.09     28.12 o 
   6   1   8       61.27       51.37     27.16 o 
   7   1   8        9.13       -9.89     25.86 o 
 -11   2   8       65.89      109.86     55.82 o 
 -10   2   8       84.98      100.66     32.96 o 
  -9   2   8       36.67       32.56     28.60 o 
  -8   2   8      211.82      212.22     26.66 o 
  -7   2   8     1509.73     1445.21     52.37 o 
  -6   2   8      497.88      465.81     30.45 o 
  -5   2   8      673.25      647.17     32.35 o 
  -4   2   8     1764.28     1802.01     46.25 o 
  -3   2   8      204.98      211.30     14.71 o 
  -2   2   8      451.47      513.51     28.95 o 
  -1   2   8      922.72      972.74     26.25 o 
   0   2   8       18.34       17.96     11.41 o 
   1   2   8       61.90       60.61     13.13 o 
   2   2   8      560.87      587.49     36.84 o 
   3   2   8      948.30      924.37     40.85 o 
   4   2   8      653.84      602.06     37.84 o 
   5   2   8      183.43      175.69     24.42 o 
   6   2   8      136.47       96.58     30.39 o 
   7   2   8       21.76        8.14     28.03 o 
 -11   3   8        0.01       91.70     58.95 o 
 -10   3   8        4.01        0.43     26.88 o 
  -9   3   8      164.64      144.01     34.42 o 
  -8   3   8        3.09      -18.23     23.75 o 
  -7   3   8      210.91      180.98     25.10 o 
  -6   3   8      102.56       85.22     20.77 o 
  -5   3   8      122.73      124.81     14.95 o 
  -4   3   8        5.37       16.80     10.66 o 
  -3   3   8      857.45      908.60     25.31 o 
  -2   3   8      168.90      200.56     16.20 o 
  -1   3   8       60.13       76.21     15.59 o 
   0   3   8      483.62      500.45     21.84 o 
   1   3   8       42.16       45.83     11.92 o 
   2   3   8      248.96      280.65     23.18 o 
   3   3   8      115.26      119.85     16.87 o 
   4   3   8      277.12      208.76     24.29 o 
   5   3   8      152.78      125.89     26.91 o 
   6   3   8        3.13        5.00     24.23 o 
   7   3   8      196.57      244.80     54.32 o 
 -11   4   8      136.66      152.47     66.06 o 
 -10   4   8       54.26       60.89     43.52 o 
  -9   4   8        3.32      -14.99     25.69 o 
  -8   4   8      781.06      718.24     47.97 o 
  -7   4   8       10.72       22.95     24.53 o 
  -6   4   8      159.93      183.32     17.69 o 
  -5   4   8     1479.30     1531.42     39.23 o 
  -4   4   8      426.73      381.71     23.42 o 
  -3   4   8       25.20       29.03     10.00 o 
  -2   4   8      580.76      596.19     18.90 o 
  -1   4   8     1268.71     1272.07     28.60 o 
   0   4   8      256.34      256.11     16.22 o 
   1   4   8      193.15      173.12     16.06 o 
   2   4   8     1058.37     1021.90     42.46 o 
   3   4   8        4.03       -4.26     13.83 o 
   4   4   8      428.32      373.54     34.35 o 
   5   4   8      146.41      135.05     38.38 o 
   6   4   8      100.12      120.62     42.26 o 
   7   4   8       29.42        7.98     37.03 o 
 -11   5   8       37.51       13.70     28.62 o 
 -10   5   8       44.85       44.92     27.95 o 
  -9   5   8       44.34       39.12     27.66 o 
  -8   5   8       23.52       17.34     25.24 o 
  -7   5   8      155.41      159.04     30.81 o 
  -6   5   8      135.43      117.51     17.88 o 
  -5   5   8       13.64       -3.70     12.66 o 
  -4   5   8      198.63      239.91     24.29 o 
  -3   5   8       72.84       85.09     12.75 o 
  -2   5   8       14.35       17.48     10.33 o 
  -1   5   8       26.12       27.01      9.05 o 
   0   5   8       14.74        4.57      8.80 o 
   1   5   8       92.50       88.34     13.22 o 
   2   5   8        0.83        5.60     15.50 o 
   3   5   8       31.48       48.20     36.05 o 
   4   5   8        3.48       51.41     18.89 o 
   5   5   8      227.88      185.01     42.19 o 
   6   5   8        1.96      -33.53     29.75 o 
   7   5   8       29.70       45.05     37.33 o 
 -11   6   8      231.62      297.09     50.42 o 
 -10   6   8       56.27       43.98     45.58 o 
  -9   6   8       29.19       46.24     27.46 o 
  -8   6   8      931.02      927.36     51.62 o 
  -7   6   8      523.58      529.35     35.27 o 
  -6   6   8       40.63       50.86     17.30 o 
  -5   6   8      276.63      291.57     22.88 o 
  -4   6   8     2496.58     2383.75     52.40 o 
  -3   6   8      377.43      374.46     29.43 o 
  -2   6   8       47.76       70.79     13.74 o 
  -1   6   8      282.69      305.00     18.53 o 
   0   6   8       87.92       73.76     10.27 o 
   1   6   8      820.34      776.76     39.95 o 
   2   6   8      285.18      360.19     70.64 o 
   3   6   8       90.87       53.33     23.88 o 
   4   6   8      113.03      111.34     30.85 o 
   5   6   8      181.28      168.69     40.55 o 
   6   6   8      120.36      145.83     40.90 o 
   7   6   8       59.60       61.62     38.12 o 
 -11   7   8       72.10       90.54     32.49 o 
 -10   7   8        2.11      -27.68     25.66 o 
  -9   7   8       14.56       16.35     39.15 o 
  -8   7   8      463.57      442.61     39.03 o 
  -7   7   8        0.05       18.24     18.79 o 
  -6   7   8        3.16       16.70     14.08 o 
  -5   7   8      135.91      185.51     21.40 o 
  -4   7   8       52.86       50.68     15.16 o 
  -3   7   8      366.68      335.68     36.30 o 
  -2   7   8      106.80       97.94     22.74 o 
  -1   7   8      158.47      178.16     17.06 o 
   0   7   8      155.31      143.64     17.73 o 
   1   7   8       42.11       40.92     34.22 o 
   2   7   8       71.76       42.85     20.49 o 
   3   7   8      224.98      152.46     28.80 o 
   4   7   8       21.12       31.39     25.66 o 
   5   7   8       36.96       18.45     28.15 o 
   6   7   8        7.19        2.91     30.05 o 
 -10   8   8      615.31      640.37     89.51 o 
  -9   8   8      236.93      267.31     36.99 o 
  -8   8   8      662.89      665.40     47.75 o 
  -7   8   8      335.98      345.84     40.81 o 
  -6   8   8       33.15       61.18     18.42 o 
  -5   8   8        1.21       29.36     14.37 o 
  -4   8   8      384.76      396.41     49.02 o 
  -3   8   8      546.39      557.46     66.70 o 
  -2   8   8      806.25      865.76     38.58 o 
  -1   8   8     1589.12     1577.71     99.18 o 
   0   8   8      312.74      341.42     48.25 o 
   1   8   8      175.77      144.69     27.48 o 
   2   8   8      384.19      302.37     31.70 o 
   3   8   8        5.09       13.47     19.39 o 
   4   8   8      107.30       94.44     29.69 o 
   5   8   8      157.82      150.08     36.61 o 
   6   8   8      396.11      305.98     49.49 o 
 -10   9   8       14.26      124.07     49.21 o 
  -9   9   8       46.29       91.15     41.85 o 
  -8   9   8       65.88       12.58     28.83 o 
  -7   9   8        0.94       19.81     18.92 o 
  -6   9   8      146.49      121.95     23.51 o 
  -5   9   8      527.13      514.48     37.23 o 
  -4   9   8       19.67        1.18     15.72 o 
  -3   9   8      539.25      559.22     64.68 o 
  -2   9   8       69.72       72.48     30.30 o 
  -1   9   8      361.87      423.30     77.18 o 
   0   9   8       15.74       39.65     26.77 o 
   1   9   8       54.28       40.87     31.77 o 
   3   9   8       34.45       42.10     21.51 o 
   4   9   8       43.39       47.76     24.30 o 
   5   9   8       22.04       21.31     25.42 o 
   6   9   8        0.00      -14.44     30.29 o 
  -9  10   8       30.77       59.93     43.56 o 
  -8  10   8      463.88      459.41     45.43 o 
  -7  10   8       45.72       50.16     22.02 o 
  -6  10   8       89.36       79.94     22.15 o 
  -5  10   8      530.14      452.90     32.90 o 
  -4  10   8       21.63        9.24     19.63 o 
  -3  10   8       21.60      -49.17     24.59 o 
  -2  10   8       23.96      -13.47     29.32 o 
  -1  10   8      332.86      387.15     72.29 o 
   0  10   8        7.77       62.14     27.58 o 
   1  10   8      267.16      241.04     48.09 o 
   4  10   8       21.41       74.56     26.17 o 
   5  10   8      116.97       60.65     28.33 o 
  -9  11   8        0.01       11.20     29.56 o 
  -8  11   8        2.97       22.28     28.02 o 
  -7  11   8        4.16       -2.20     20.83 o 
  -6  11   8      137.17      123.00     24.64 o 
  -5  11   8       39.16       19.48     20.18 o 
  -4  11   8       61.66       75.63     21.42 o 
  -3  11   8       19.65      -55.21     29.82 o 
  -2  11   8      352.29      437.76     98.68 o 
  -1  11   8      565.18      675.47    161.67 o 
   0  11   8        3.16        9.70     29.28 o 
   1  11   8        5.02      -20.00     25.28 o 
   2  11   8       15.64       18.70     29.78 o 
   5  11   8       62.00       29.00     26.23 o 
  -8  12   8      602.61      544.36     49.68 o 
  -7  12   8      312.71      331.79     46.54 o 
  -6  12   8      115.93       77.84     23.30 o 
  -5  12   8      263.57      267.36     29.80 o 
  -4  12   8      432.31      461.00    103.65 o 
  -3  12   8       37.90      -22.61     30.22 o 
  -2  12   8      611.59      747.36    150.64 o 
  -1  12   8      399.27      472.38    114.05 o 
   0  12   8      167.83      167.78     43.86 o 
   1  12   8        1.25        5.14     29.23 o 
   2  12   8      214.40      158.16     45.09 o 
  -8  13   8       36.75       41.52     33.65 o 
  -7  13   8       99.31       58.07     25.76 o 
  -6  13   8        4.35      -37.33     18.66 o 
  -5  13   8        6.62       -4.81     30.88 o 
  -4  13   8        4.32       -4.50     36.91 o 
  -3  13   8      224.37      242.86     45.49 o 
  -2  13   8      254.40      339.14     80.87 o 
  -1  13   8      438.46      509.45     56.90 o 
   0  13   8      357.88      377.24     63.35 o 
   1  13   8        0.67      -15.45     32.97 o 
   2  13   8       48.26       36.49     40.29 o 
  -7  14   8      486.28      468.83     39.67 o 
  -6  14   8       37.94       28.66     22.46 o 
  -5  14   8      248.00      289.45     51.70 o 
  -4  14   8      465.58      521.36     77.99 o 
  -3  14   8      164.75      186.13     41.83 o 
  -2  14   8      124.16      124.73     48.27 o 
  -1  14   8      392.88      478.57    132.00 o 
   0  14   8      157.54      165.82     48.94 o 
   1  14   8      561.19      636.67     76.66 o 
   2  14   8       59.58       53.87     41.95 o 
  -6  15   8      367.66      333.90     35.02 o 
  -5  15   8        3.36      -13.27     69.42 o 
  -4  15   8       13.89      -54.70     29.88 o 
  -3  15   8        0.10      -18.74     30.81 o 
  -2  15   8       15.01       -9.56     34.59 o 
  -1  15   8       26.54        2.43     35.11 o 
   0  15   8       93.47      244.29     82.89 o 
   1  15   8        0.30      -24.14     33.21 o 
  -4  16   8       26.01       17.69     40.57 o 
  -3  16   8       43.08       48.71     44.64 o 
  -2  16   8      341.33      413.09     94.27 o 
  -1  16   8      448.11      531.97    155.09 o 
   0  16   8        6.59       76.49     40.89 o 
 -11   1   9       68.80       88.66     86.75 o 
 -10   1   9      119.22      128.30     32.92 o 
  -9   1   9      153.25      167.72     34.69 o 
  -8   1   9      434.10      375.53     32.12 o 
  -7   1   9       63.11       57.10     21.54 o 
  -6   1   9       18.94        4.87     18.11 o 
  -5   1   9      168.54      161.93     21.23 o 
  -4   1   9      199.09      201.11     22.62 o 
  -3   1   9      330.63      385.27     20.91 o 
  -2   1   9      485.66      536.79     37.75 o 
  -1   1   9     2384.58     2407.18     54.38 o 
   0   1   9     1097.55     1121.22     35.10 o 
   1   1   9     2598.07     2738.51     65.58 o 
   2   1   9       15.11       -9.78     13.75 o 
   3   1   9        0.46      -11.68     16.10 o 
   4   1   9      154.96      177.26     48.04 o 
   5   1   9      355.91      336.79     39.28 o 
   6   1   9       23.48       16.77     25.55 o 
   7   1   9        8.08        3.53     28.53 o 
 -11   2   9        0.14      -18.24     55.37 o 
 -10   2   9       63.05      114.21     34.23 o 
  -9   2   9        5.29       -6.30     27.26 o 
  -8   2   9      181.91      177.40     34.61 o 
  -7   2   9       23.97        9.72     18.60 o 
  -6   2   9       15.28       -2.08     18.34 o 
  -5   2   9      492.38      473.87     31.55 o 
  -4   2   9        7.34       -6.08     13.97 o 
  -3   2   9      449.98      473.80     28.98 o 
  -2   2   9        1.91       16.39     11.44 o 
  -1   2   9       90.53       75.68     13.83 o 
   0   2   9       28.25       35.71     12.95 o 
   1   2   9       52.38       38.50     14.19 o 
   2   2   9       37.73       35.43     14.31 o 
   3   2   9      319.08      265.21     50.14 o 
   4   2   9        0.52       -7.89     22.68 o 
   5   2   9        0.23      -11.62     23.50 o 
   6   2   9      155.10      178.75     35.51 o 
 -11   3   9       95.40      108.33     37.70 o 
 -10   3   9      398.84      405.72     45.41 o 
  -9   3   9       20.42       20.68     27.04 o 
  -8   3   9      365.30      416.31     40.64 o 
  -7   3   9        5.92       33.65     24.33 o 
  -6   3   9       16.22        3.28     17.78 o 
  -5   3   9       89.51       78.72     19.06 o 
  -4   3   9        3.65       30.92     15.51 o 
  -3   3   9      308.01      370.98     23.40 o 
  -2   3   9      495.89      513.02     23.01 o 
  -1   3   9       65.70       64.18     12.56 o 
   0   3   9     1287.64     1334.56     38.82 o 
   1   3   9      844.12      792.97     30.53 o 
   2   3   9      122.06       73.50     17.99 o 
   3   3   9      545.03      596.35     85.90 o 
   4   3   9      438.73      426.18     40.08 o 
   5   3   9        0.50      -11.88     21.93 o 
   6   3   9      162.59      116.93     31.24 o 
 -11   4   9        1.12       34.23     32.37 o 
 -10   4   9      127.86      141.02     34.20 o 
  -9   4   9       38.38       28.89     28.41 o 
  -8   4   9      609.63      636.03     58.51 o 
  -7   4   9      534.46      450.79     41.84 o 
  -6   4   9        3.41        7.55     21.32 o 
  -5   4   9      249.47      253.57     35.68 o 
  -4   4   9     1385.02     1419.92     48.71 o 
  -3   4   9      759.28      737.59     33.02 o 
  -2   4   9      207.16      235.11     16.44 o 
  -1   4   9      622.18      582.35     23.71 o 
   0   4   9       84.22       56.44     13.14 o 
   1   4   9        6.95       27.55     12.05 o 
   2   4   9      255.39      244.81     31.27 o 
   3   4   9        0.05        3.56     15.60 o 
   4   4   9        4.92       47.70     46.38 o 
   5   4   9       38.30       59.43     23.54 o 
   6   4   9        2.18       72.79     40.31 o 
 -11   5   9       38.72       80.13     45.95 o 
 -10   5   9        3.93       38.34     29.27 o 
  -9   5   9       34.03       87.05     29.91 o 
  -8   5   9       68.65       84.25     27.82 o 
  -7   5   9       20.85       35.73     25.34 o 
  -6   5   9      299.61      303.22     33.74 o 
  -5   5   9     1208.16     1153.95     43.62 o 
  -4   5   9       19.80       42.08     14.60 o 
  -3   5   9     1128.66     1225.40     38.11 o 
  -2   5   9      403.04      456.45     25.25 o 
  -1   5   9      474.44      486.99     27.68 o 
   0   5   9        0.20        6.78     11.07 o 
   1   5   9      989.21      943.67     38.45 o 
   2   5   9       95.86       60.47     31.03 o 
   3   5   9      129.70      114.42     68.46 o 
   4   5   9      157.20      162.33     37.18 o 
   5   5   9      192.94      172.54     42.34 o 
   6   5   9        6.19      -15.59     31.11 o 
 -11   6   9       44.81       84.26     33.13 o 
 -10   6   9       81.95       78.39     31.12 o 
  -9   6   9       26.98       35.83     28.70 o 
  -8   6   9        7.16       -6.14     24.05 o 
  -7   6   9       63.06       40.69     24.60 o 
  -6   6   9      196.14      202.15     30.04 o 
  -5   6   9      352.44      375.08     30.86 o 
  -4   6   9      123.51      138.13     22.73 o 
  -3   6   9        9.17        1.22     13.66 o 
  -2   6   9      400.94      410.50     33.57 o 
  -1   6   9      606.54      543.45     23.15 o 
   0   6   9        1.87        3.48     12.91 o 
   1   6   9      148.56      172.74     37.09 o 
   2   6   9      419.74      269.48     37.82 o 
   3   6   9       67.32       35.00     24.53 o 
   4   6   9      366.23      265.69     41.94 o 
   5   6   9      147.70       96.11     35.23 o 
   6   6   9        3.28      -27.90     30.36 o 
 -10   7   9      199.91      203.88     38.02 o 
  -9   7   9      424.15      379.21     42.86 o 
  -8   7   9     1059.94     1003.26     54.63 o 
  -7   7   9       18.96       11.92     23.55 o 
  -6   7   9      298.32      336.22     33.89 o 
  -5   7   9     1700.30     1611.52     52.81 o 
  -4   7   9      949.41      974.71     39.06 o 
  -3   7   9     1072.17     1025.93     43.73 o 
  -2   7   9     1980.34     2037.80     67.04 o 
  -1   7   9       38.96       28.51     19.43 o 
   0   7   9       45.06       47.04     21.30 o 
   1   7   9        5.64      -32.29     18.31 o 
   2   7   9      465.11      388.11     39.29 o 
   3   7   9       12.09        5.76     22.56 o 
   4   7   9      372.70      300.99     41.94 o 
   5   7   9       24.24        2.83     28.80 o 
   6   7   9       58.55       -7.07     31.79 o 
 -10   8   9       33.74       38.28     36.48 o 
  -9   8   9       67.57       51.01     30.17 o 
  -8   8   9      154.36      174.86     39.68 o 
  -7   8   9       19.10       10.37     23.32 o 
  -6   8   9        6.29      -13.70     16.72 o 
  -5   8   9        0.17       -7.42     15.68 o 
  -4   8   9        2.24       14.35     15.90 o 
  -3   8   9       35.73       12.89     22.54 o 
  -2   8   9      219.94      222.00     38.84 o 
  -1   8   9      100.11       98.41     29.96 o 
   1   8   9       63.43       17.80     19.28 o 
   2   8   9        9.22        4.74     21.29 o 
   3   8   9       49.46       12.60     22.56 o 
   4   8   9       88.31       61.48     28.30 o 
   5   8   9        1.85        6.56     27.39 o 
 -10   9   9       15.77       50.90     35.95 o 
  -9   9   9        0.20       27.06     30.25 o 
  -8   9   9       27.50        0.79     27.63 o 
  -7   9   9      326.86      305.21     31.53 o 
  -6   9   9       37.66       12.28     23.42 o 
  -5   9   9      289.36      291.99     28.50 o 
  -4   9   9       27.68       57.03     17.03 o 
  -3   9   9       10.94       10.24     15.76 o 
  -2   9   9        1.65      -20.14     25.30 o 
  -1   9   9       15.96       13.83     28.85 o 
   3   9   9        0.02      -20.78     20.40 o 
   4   9   9       65.73      -15.16     23.06 o 
   5   9   9      137.16      110.18     31.76 o 
  -9  10   9      194.13      181.79     40.38 o 
  -8  10   9        1.00      -24.46     21.69 o 
  -7  10   9       19.14       25.07     20.99 o 
  -6  10   9       12.31       16.70     25.52 o 
  -5  10   9       47.01       42.21     19.61 o 
  -4  10   9       19.26        1.36     18.58 o 
  -3  10   9       13.37       30.36     27.15 o 
  -2  10   9       32.19       32.16     29.26 o 
  -1  10   9       33.26       69.54     31.31 o 
   4  10   9        9.22        1.94     22.73 o 
  -9  11   9       19.14        2.87     31.67 o 
  -8  11   9       74.34       49.05     30.28 o 
  -7  11   9      141.02      128.65     27.00 o 
  -6  11   9      827.00      728.43     41.84 o 
  -5  11   9      619.86      634.67     39.47 o 
  -4  11   9       14.16        8.01     24.98 o 
  -3  11   9      106.92      174.25     37.07 o 
  -2  11   9      448.13      540.01    120.56 o 
  -1  11   9       21.39       50.01     32.44 o 
   0  11   9       59.74       33.42     29.67 o 
  -8  12   9       61.56       56.33     27.70 o 
  -7  12   9        0.30       -2.60     22.19 o 
  -6  12   9       22.41       15.17     21.65 o 
  -5  12   9        0.28      -22.32     19.61 o 
  -4  12   9       17.37        8.74     29.46 o 
  -3  12   9       43.66       64.52     34.66 o 
  -2  12   9       50.79       35.85     31.73 o 
  -1  12   9        8.67       35.75     41.50 o 
   0  12   9        0.37      -23.64     29.29 o 
  -7  13   9       73.93       75.10     25.84 o 
  -6  13   9      307.51      292.68     37.83 o 
  -5  13   9      266.59      292.09     30.85 o 
  -4  13   9      242.10      272.16     49.61 o 
  -3  13   9       53.58       55.69     35.35 o 
  -2  13   9      808.19     1004.27     72.21 o 
  -1  13   9       17.06       19.71     51.26 o 
   0  13   9        1.72        8.24     34.50 o 
  -6  14   9       94.62       68.19     25.65 o 
  -5  14   9        0.37      -21.05     33.41 o 
  -4  14   9        6.39      -33.10     30.91 o 
  -3  14   9       10.68       45.20     37.70 o 
  -2  14   9      413.42      476.12    147.55 o 
  -1  14   9      177.72      230.85     53.24 o 
   0  14   9       27.96       61.61     40.44 o 
  -4  15   9       32.51       31.33     36.22 o 
  -3  15   9      143.33      264.63     51.14 o 
  -2  15   9      643.09      723.81     70.54 o 
  -1  15   9       26.33        5.61     36.04 o 
   0  15   9       35.53      111.66     42.37 o 
 -11   0  10       19.44       15.87     83.88 o 
 -10   0  10      132.23      -21.19     77.80 o 
  -9   0  10      672.65      584.14     53.39 o 
  -8   0  10      114.96      143.98     38.14 o 
  -7   0  10       65.67       16.65     31.19 o 
  -6   0  10      357.64      384.20     43.99 o 
  -5   0  10     5529.01     4916.04    169.85 o 
  -4   0  10      459.13      498.54     47.65 o 
  -3   0  10     4048.46     4246.83    115.22 o 
  -2   0  10      471.53      558.96     72.24 o 
  -1   0  10      394.68      406.03     32.78 o 
   0   0  10      551.20      510.54     37.16 o 
   1   0  10     1362.82     1393.33     61.20 o 
   2   0  10      297.46      308.80     50.33 o 
   3   0  10      450.62      480.29     62.16 o 
   4   0  10       12.77       54.57     34.95 o 
   5   0  10       19.39        8.06     35.37 o 
   6   0  10       42.54       54.15     42.34 o 
 -11   1  10       11.19       55.30     61.67 o 
 -10   1  10        8.66       20.28     42.38 o 
  -9   1  10       11.15       -8.15     30.50 o 
  -8   1  10        0.13      -16.46     18.80 o 
  -7   1  10       27.12       13.71     20.42 o 
  -6   1  10        2.46       -1.07     22.86 o 
  -5   1  10       15.78       25.54     18.37 o 
  -4   1  10      637.67      653.60     35.36 o 
  -3   1  10      530.05      637.02     28.38 o 
  -2   1  10      516.23      574.00     38.52 o 
  -1   1  10       10.51        1.63     13.10 o 
   0   1  10       35.86       -0.26     13.31 o 
   1   1  10      402.86      433.81     26.26 o 
   2   1  10       40.16      -13.95     17.45 o 
   3   1  10       40.02       13.95     33.64 o 
   4   1  10        0.11       -2.56     23.16 o 
   5   1  10       34.28       16.18     25.08 o 
   6   1  10        4.16        3.56     27.32 o 
 -11   2  10        2.46        9.75     59.10 o 
 -10   2  10       18.32       39.82     31.83 o 
  -9   2  10        0.16        6.35     27.71 o 
  -8   2  10       81.23       77.23     22.69 o 
  -7   2  10       15.99       50.57     21.26 o 
  -6   2  10       16.94       55.03     21.09 o 
  -5   2  10      350.56      344.62     29.68 o 
  -4   2  10      132.06      145.90     22.09 o 
  -3   2  10     1629.30     1821.23     50.12 o 
  -2   2  10      343.88      405.30     22.53 o 
  -1   2  10     1867.05     1827.17     46.65 o 
   0   2  10        3.87        1.74     13.21 o 
   1   2  10      295.64      293.58     26.71 o 
   2   2  10      354.76      351.36     41.54 o 
   3   2  10     1822.09     1793.76    115.72 o 
   4   2  10       27.83       27.57     40.15 o 
   5   2  10       59.71       58.92     32.52 o 
   6   2  10      143.29      177.77     38.34 o 
 -11   3  10       62.93       69.94     36.15 o 
 -10   3  10       18.61       52.76     31.39 o 
  -9   3  10        0.49        0.06     29.05 o 
  -8   3  10      173.08      136.45     31.61 o 
  -7   3  10       10.40       12.83     20.41 o 
  -6   3  10      290.56      232.97     27.30 o 
  -5   3  10      758.24      691.26     35.93 o 
  -4   3  10      311.96      325.98     27.90 o 
  -3   3  10     1191.27     1173.78     39.74 o 
  -2   3  10      413.65      465.67     38.00 o 
  -1   3  10      192.70      199.74     18.32 o 
   0   3  10      102.71       99.89     28.22 o 
   1   3  10      103.67       85.92     19.81 o 
   2   3  10       26.59       23.04     18.80 o 
   3   3  10       30.73        2.81     22.54 o 
   4   3  10        8.07       -5.79     24.20 o 
   5   3  10        0.48       -0.22     24.51 o 
 -11   4  10       40.40       45.71     37.41 o 
 -10   4  10      110.23      134.36     35.96 o 
  -9   4  10      242.85      231.29     38.54 o 
  -8   4  10       84.77       73.16     28.24 o 
  -7   4  10      148.86      150.58     31.27 o 
  -6   4  10      246.40      230.63     26.24 o 
  -5   4  10       35.89       27.18     16.06 o 
  -4   4  10      772.06      809.32     37.32 o 
  -3   4  10      371.42      377.94     24.56 o 
  -2   4  10      178.19      194.72     17.53 o 
  -1   4  10       22.54       30.90     13.33 o 
   0   4  10     1028.84      989.14     98.01 o 
   1   4  10       45.35       23.28     16.34 o 
   2   4  10      216.27      215.75     24.91 o 
   3   4  10       62.80       11.78     26.86 o 
   4   4  10        8.20        4.21     23.22 o 
   5   4  10      223.49      212.50     46.01 o 
 -10   5  10       32.12       55.39     60.00 o 
  -9   5  10       55.85       67.86     29.08 o 
  -8   5  10      166.21      128.22     32.17 o 
  -7   5  10       77.93       78.77     27.40 o 
  -6   5  10      264.46      259.46     34.91 o 
  -5   5  10      333.39      333.94     48.03 o 
  -4   5  10      347.24      385.93     51.87 o 
  -3   5  10        8.95       18.57     13.55 o 
  -2   5  10      570.33      613.94     52.11 o 
  -1   5  10       12.70       21.05     13.31 o 
   0   5  10      178.26      136.19     32.54 o 
   1   5  10       59.86       87.77     21.85 o 
   2   5  10       19.09       15.42     19.25 o 
   3   5  10      123.53      122.54     35.18 o 
   4   5  10       63.86       43.54     33.32 o 
   5   5  10       37.06       36.94     33.52 o 
 -10   6  10      273.42      272.98     47.44 o 
  -9   6  10      325.05      325.38     41.28 o 
  -8   6  10      246.89      221.05     39.65 o 
  -7   6  10      149.79      160.44     31.26 o 
  -6   6  10     1492.30     1516.73     63.70 o 
  -5   6  10        0.62        6.45     26.29 o 
  -4   6  10      183.91      237.55     42.95 o 
  -3   6  10      276.04      361.69    104.26 o 
  -2   6  10      822.83      773.15     35.76 o 
  -1   6  10       56.35       93.91     32.91 o 
   0   6  10     1503.61     1361.17    105.83 o 
   1   6  10      288.30      239.31     36.19 o 
   2   6  10       22.57       75.45     28.11 o 
   3   6  10       54.26       59.48     28.58 o 
   4   6  10      343.83      258.08     43.16 o 
   5   6  10        0.22       15.40     30.65 o 
 -10   7  10        0.50       54.49     52.81 o 
  -9   7  10      424.06      559.52    103.00 o 
  -8   7  10      194.68      204.03     35.57 o 
  -7   7  10       52.73       48.11     26.45 o 
  -6   7  10       97.36       73.73     25.16 o 
  -5   7  10       28.57       27.30     22.59 o 
  -4   7  10       71.48       58.46     22.14 o 
  -3   7  10       53.22       62.47     21.86 o 
  -2   7  10      105.46      145.41     27.12 o 
  -1   7  10       22.67       21.60     19.52 o 
   0   7  10       21.36       33.22     21.43 o 
   1   7  10       16.53       30.12     22.03 o 
   2   7  10       13.58        5.29     23.05 o 
   3   7  10        4.64       15.11     25.97 o 
   4   7  10       57.33       47.18     28.36 o 
   5   7  10        8.47      -14.72     29.15 o 
  -9   8  10      236.11      234.27     41.46 o 
  -8   8  10        2.95       -4.82     31.08 o 
  -7   8  10        0.03       -2.70     54.48 o 
  -6   8  10      165.72      187.28     33.54 o 
  -5   8  10      112.09      129.94     28.25 o 
  -4   8  10      450.35      432.56    128.53 o 
  -3   8  10       90.25      113.26     25.00 o 
  -2   8  10      129.61      130.61     25.38 o 
  -1   8  10        6.76       28.87     32.78 o 
   0   8  10      442.24      406.84     39.67 o 
   1   8  10       61.33       52.93     23.08 o 
   2   8  10       12.91       19.60     23.69 o 
   3   8  10       52.86       89.04     29.06 o 
   4   8  10       42.37       36.85     28.41 o 
  -9   9  10        7.43       -4.87     30.83 o 
  -8   9  10      389.13      406.50     99.36 o 
  -7   9  10       14.98        7.60     36.61 o 
  -6   9  10       27.21       14.66     24.92 o 
  -5   9  10        1.91       -6.45     22.15 o 
  -4   9  10      188.75      205.74     31.72 o 
  -3   9  10        0.63       18.18     20.22 o 
  -2   9  10       25.04       34.05     19.38 o 
  -1   9  10       16.68      -83.37     58.24 o 
   1   9  10       39.70       73.78     24.28 o 
   2   9  10        1.78       30.06     23.50 o 
   3   9  10       25.91       43.36     25.26 o 
   4   9  10        0.11        9.06     24.89 o 
  -8  10  10       12.45       20.19     29.94 o 
  -7  10  10      155.87      144.69     34.97 o 
  -6  10  10      575.98      633.74     48.80 o 
  -5  10  10       10.91       22.29     34.50 o 
  -4  10  10      110.76      126.39     52.48 o 
  -3  10  10       95.44      144.27     26.76 o 
  -2  10  10      175.62      279.40     84.10 o 
  -1  10  10      188.99      359.67     93.65 o 
   3  10  10      146.44       78.93     28.24 o 
  -8  11  10        2.59       21.37     31.58 o 
  -7  11  10        1.74      -12.46     26.66 o 
  -6  11  10      110.04       90.47     30.18 o 
  -5  11  10       51.85       41.61     26.13 o 
  -4  11  10       12.87       -3.18     60.22 o 
  -3  11  10        8.09      -10.80     60.79 o 
  -2  11  10       74.19      122.57     70.37 o 
  -1  11  10       56.84      107.88     71.06 o 
  -7  12  10      156.96      189.35     55.63 o 
  -6  12  10      347.09      353.38     36.20 o 
  -5  12  10      110.90      124.05     26.12 o 
  -4  12  10      308.81      328.21     87.26 o 
  -3  12  10      633.93      647.06     75.30 o 
  -2  12  10      320.55      665.37    110.11 o 
  -1  12  10       71.32      118.69     77.82 o 
  -6  13  10       54.47       28.89     25.18 o 
  -5  13  10       56.00       41.49     37.90 o 
  -4  13  10        1.68      -11.11     33.86 o 
  -3  13  10        0.03       -2.06     33.73 o 
  -2  13  10        5.57      -19.78     67.44 o 
  -1  13  10       22.17       75.95     71.48 o 
   0  13  10       25.69      -13.86     71.16 o 
  -4  14  10       97.52       72.52     38.83 o 
  -3  14  10      131.80      160.47     48.68 o 
  -2  14  10        0.54      -17.86     36.76 o 
  -1  14  10      194.29      402.00    102.30 o 
 -10   1  11      263.85      221.44     42.12 o 
  -9   1  11       69.31       56.13     48.22 o 
  -8   1  11       34.36       33.40     35.38 o 
  -7   1  11      988.20      898.46     43.86 o 
  -6   1  11      607.64      613.39     36.47 o 
  -5   1  11      564.97      584.69     35.45 o 
  -4   1  11      183.61      182.54     26.49 o 
  -3   1  11      317.42      365.23     23.86 o 
  -2   1  11     1270.32     1272.71     37.22 o 
  -1   1  11      165.35      210.97     31.51 o 
   0   1  11      528.64      504.78     35.42 o 
   1   1  11        3.54       -0.07     20.94 o 
   2   1  11       21.52        3.30     33.69 o 
   3   1  11      102.05       71.10     49.13 o 
   4   1  11        0.96       -3.51     25.69 o 
   5   1  11       71.97       34.09     27.72 o 
 -10   2  11        2.75       23.19     38.39 o 
  -9   2  11       20.97       -1.73     28.37 o 
  -8   2  11       93.27      112.14     33.45 o 
  -7   2  11      490.87      437.35     33.93 o 
  -6   2  11        5.66       44.87     39.22 o 
  -5   2  11     1100.32     1023.10     43.94 o 
  -4   2  11       19.92        5.11     21.26 o 
  -3   2  11      317.19      362.43     26.67 o 
  -2   2  11      666.97      693.89     32.35 o 
  -1   2  11     1185.01     1184.85     40.61 o 
   0   2  11     1434.75     1413.89     52.57 o 
   1   2  11        4.54      -25.55     20.62 o 
   2   2  11       16.56       23.87     23.27 o 
   3   2  11       63.07       88.49     28.81 o 
   4   2  11       20.21       25.57     27.24 o 
   5   2  11        5.19       17.25     38.95 o 
 -10   3  11        2.01       18.21     31.56 o 
  -9   3  11        0.75      -38.44     27.98 o 
  -8   3  11       25.66       49.79     28.11 o 
  -7   3  11      380.29      349.93     32.44 o 
  -6   3  11       11.18       -6.57     22.84 o 
  -5   3  11      909.46      861.80     40.43 o 
  -4   3  11       40.24       29.16     19.71 o 
  -3   3  11        0.05        1.04     15.11 o 
  -2   3  11       67.21       59.77     17.68 o 
  -1   3  11     1515.73     1593.89     47.99 o 
   0   3  11      325.10      316.76     29.33 o 
   1   3  11      336.07      276.45     27.53 o 
   2   3  11      628.51      591.01     44.91 o 
   3   3  11      192.69      189.90     33.97 o 
   4   3  11       75.45       61.63     28.90 o 
 -10   4  11        1.55       10.28     38.31 o 
  -9   4  11       83.22       35.13     30.58 o 
  -8   4  11      247.74      266.15     39.12 o 
  -7   4  11      161.66      151.44     39.93 o 
  -6   4  11       81.61       65.52     27.24 o 
  -5   4  11      193.67      185.68     25.35 o 
  -4   4  11      587.95      597.93     62.43 o 
  -3   4  11      220.09      203.15     23.33 o 
  -2   4  11      175.35      200.37     31.13 o 
  -1   4  11       22.52       27.94     16.01 o 
   0   4  11        0.17       -1.19     16.06 o 
   1   4  11      132.45      107.87     25.25 o 
   2   4  11        3.08       19.83     21.86 o 
   3   4  11        8.37       21.52     27.76 o 
   4   4  11      108.26      128.50     40.39 o 
 -10   5  11      485.04      490.81     48.89 o 
  -9   5  11      163.09      163.10     36.47 o 
  -8   5  11      338.70      410.69     44.99 o 
  -7   5  11      669.87      624.76     54.23 o 
  -6   5  11       83.48       86.06     27.79 o 
  -5   5  11        0.09       22.34     21.81 o 
  -4   5  11      420.43      423.48     35.24 o 
  -3   5  11      566.48      652.24     76.50 o 
  -2   5  11      398.36      422.72     32.70 o 
  -1   5  11      809.98      844.33     39.75 o 
   0   5  11       42.10       63.92     20.62 o 
   1   5  11        0.20       20.37     25.86 o 
   2   5  11      251.84      223.86     30.79 o 
   3   5  11       26.37       52.99     31.65 o 
   4   5  11      195.40       64.05     36.53 o 
 -10   6  11       39.18       94.31     56.79 o 
  -9   6  11        2.28       31.37     39.35 o 
  -8   6  11        0.36       12.33     32.56 o 
  -7   6  11        8.16        9.66     27.31 o 
  -6   6  11        4.50      -23.43     22.44 o 
  -5   6  11        3.73      -19.39     20.24 o 
  -4   6  11       31.59       47.50     22.02 o 
  -3   6  11      144.56      184.61     31.98 o 
  -2   6  11       33.00       30.73     23.49 o 
  -1   6  11      251.04      310.98    111.74 o 
   0   6  11        1.24       -8.02     22.70 o 
   1   6  11        9.79       -2.45     24.09 o 
   2   6  11        0.00       17.64     28.08 o 
   3   6  11       85.65       47.45     32.09 o 
   4   6  11        1.46        8.17     31.51 o 
  -9   7  11       45.83       59.45     30.87 o 
  -8   7  11      135.92      120.83     32.96 o 
  -7   7  11       58.50       71.23     30.22 o 
  -6   7  11      302.26      259.40     37.64 o 
  -5   7  11      109.77      127.88     30.34 o 
  -4   7  11      335.24      415.83     58.00 o 
  -3   7  11      321.74      363.97     41.56 o 
  -2   7  11      167.97      218.31     48.66 o 
  -1   7  11      102.23      144.63     27.85 o 
   1   7  11        0.04       28.02     23.04 o 
   2   7  11      357.44      344.17     45.70 o 
   3   7  11       37.53       12.66     28.56 o 
  -9   8  11      131.06       42.29     33.13 o 
  -8   8  11       17.03       47.33     31.33 o 
  -7   8  11       55.40       75.55     30.79 o 
  -6   8  11        5.22        5.40     38.02 o 
  -5   8  11       11.11       27.62     24.62 o 
  -4   8  11       14.98       39.07     61.43 o 
  -3   8  11        0.66      -17.54     19.57 o 
  -2   8  11       17.20       45.65     21.68 o 
  -1   8  11        1.48        7.04     22.18 o 
   0   8  11       28.85       16.74     24.05 o 
   1   8  11       40.73       68.48     25.06 o 
   2   8  11        9.84       42.55     28.03 o 
   3   8  11        2.70        3.73     26.35 o 
  -8   9  11       17.57       24.56     31.52 o 
  -7   9  11       73.58       26.97     51.84 o 
  -6   9  11       72.34       77.40     30.33 o 
  -5   9  11       10.74        6.97     44.55 o 
  -4   9  11     1159.09     1109.60     60.81 o 
  -3   9  11      159.40      257.73     33.88 o 
  -2   9  11      743.53      771.39     48.77 o 
  -1   9  11      226.73      250.47     98.12 o 
   1   9  11       61.49       44.86     26.20 o 
   2   9  11      567.55      365.68     42.44 o 
   3   9  11      180.16      130.38     34.40 o 
  -8  10  11        1.93        7.57     31.41 o 
  -7  10  11        0.09       -0.80     30.51 o 
  -6  10  11       23.84      -12.84     26.26 o 
  -5  10  11       80.06       73.49     50.01 o 
  -4  10  11       56.83       18.23     48.37 o 
  -3  10  11       16.79      -23.20     22.45 o 
  -2  10  11       41.47       -0.67     69.01 o 
  -1  10  11        1.81       39.83     67.31 o 
   2  10  11        0.59        4.66     23.58 o 
  -7  11  11      404.06      428.08     79.31 o 
  -6  11  11      185.53      174.85     35.87 o 
  -5  11  11        5.88       -4.26     26.92 o 
  -4  11  11      522.87      949.49    132.20 o 
  -3  11  11      309.98      459.04     99.33 o 
  -2  11  11       49.74      130.73     78.57 o 
  -1  11  11      203.43      361.79     96.13 o 
  -6  12  11        7.53       28.56     30.41 o 
  -5  12  11       11.80      -10.64     28.44 o 
  -4  12  11       19.73      -43.03     66.46 o 
  -3  12  11       29.02       21.91     71.85 o 
  -2  12  11        7.11      -41.21     66.15 o 
  -1  12  11       35.22      115.87     83.02 o 
   0  12  11       20.85       41.91     77.98 o 
  -4  13  11      433.52      540.89    113.78 o 
  -3  13  11       56.34      107.47     80.98 o 
  -2  13  11      257.12      387.09    106.72 o 
 -10   0  12      398.49      411.31    112.95 o 
  -9   0  12      104.02       66.02     37.24 o 
  -8   0  12       13.66       31.90     32.89 o 
  -7   0  12      181.28      200.77     40.56 o 
  -6   0  12       17.48       -3.09     28.41 o 
  -5   0  12      446.69      468.49     75.85 o 
  -4   0  12      507.74      533.05     53.81 o 
  -3   0  12      844.78      825.74     59.41 o 
  -2   0  12      288.60      311.09     58.31 o 
  -1   0  12       13.16       27.08     46.21 o 
   0   0  12      200.60      194.83     48.63 o 
   1   0  12       78.62       74.35     35.51 o 
   2   0  12        6.52       46.08     38.94 o 
   3   0  12       82.59       64.98     39.75 o 
   4   0  12      141.95      116.31     49.22 o 
 -10   1  12       72.14       47.04     69.16 o 
  -9   1  12        2.35      -29.83     36.02 o 
  -8   1  12       86.31       76.10     25.78 o 
  -7   1  12      114.63       73.04     24.87 o 
  -6   1  12        6.74      -13.14     19.60 o 
  -5   1  12        0.13       -8.77     19.11 o 
  -4   1  12      241.65      296.10     30.70 o 
  -3   1  12      155.34      217.93     28.13 o 
  -2   1  12     1133.60     1082.00     47.14 o 
  -1   1  12      795.15      696.62     39.47 o 
   0   1  12       20.02       50.50     25.49 o 
   1   1  12        4.86       -4.23     26.67 o 
   2   1  12      166.16      114.85     31.58 o 
   3   1  12      189.17      162.68     55.42 o 
 -10   2  12       31.68        7.29     34.12 o 
  -9   2  12      350.40      249.58     42.50 o 
  -8   2  12      131.03       83.81     34.60 o 
  -7   2  12       11.16       -8.06     19.43 o 
  -6   2  12       31.75       58.30     22.54 o 
  -5   2  12      790.86      729.28     39.73 o 
  -4   2  12      328.47      355.82     33.03 o 
  -3   2  12        0.72       11.47     17.40 o 
  -2   2  12       41.94       40.64     34.84 o 
  -1   2  12      996.97      981.53     45.09 o 
   0   2  12        0.13       41.52     21.74 o 
   1   2  12      379.73      388.69     40.60 o 
   2   2  12      145.78      118.98     32.07 o 
   3   2  12      328.72      341.52     43.71 o 
 -10   3  12        0.67       41.70     38.29 o 
  -9   3  12       21.98       26.77     30.50 o 
  -8   3  12       69.02       69.34     30.50 o 
  -7   3  12      162.97      110.60     32.46 o 
  -6   3  12      304.24      294.79     31.32 o 
  -5   3  12      108.98      131.55     24.38 o 
  -4   3  12       26.77       16.38     19.30 o 
  -3   3  12      134.25      111.85     20.52 o 
  -2   3  12       26.96       12.86     18.42 o 
  -1   3  12       48.50       46.25     21.11 o 
   0   3  12       11.20       24.98     21.44 o 
   1   3  12       66.68       97.03     27.94 o 
   2   3  12       33.15       19.77     26.06 o 
   3   3  12       66.72       35.73     27.44 o 
  -9   4  12       52.86      109.87     54.80 o 
  -8   4  12      308.74      283.55     39.95 o 
  -7   4  12       24.77       -5.63     26.80 o 
  -6   4  12      182.25      183.65     33.88 o 
  -5   4  12      146.09      198.47     26.59 o 
  -4   4  12      181.48      237.34     41.02 o 
  -3   4  12      710.10      746.38     39.59 o 
  -2   4  12     1712.71     1775.58     69.72 o 
  -1   4  12       34.54       85.95     22.64 o 
   0   4  12      268.14      313.18     41.65 o 
   1   4  12      356.21      362.55     44.25 o 
   2   4  12      103.19       90.96     28.81 o 
   3   4  12       36.31       52.30     29.80 o 
  -9   5  12       31.10       53.37     32.09 o 
  -8   5  12      256.25      212.90     37.09 o 
  -7   5  12      101.51       81.14     30.26 o 
  -6   5  12      232.01      262.69     43.19 o 
  -5   5  12      132.70      118.69     29.44 o 
  -4   5  12        1.88      -13.46     21.99 o 
  -3   5  12       58.95       39.37     19.58 o 
  -2   5  12      224.97      226.61     41.17 o 
  -1   5  12       15.16       43.76     21.17 o 
   0   5  12       76.62       85.53     35.68 o 
   1   5  12       14.99       11.77     26.99 o 
   2   5  12      109.80       52.95     34.46 o 
   3   5  12        2.17       -8.34     31.21 o 
  -9   6  12       54.73       16.03     49.99 o 
  -8   6  12      614.31      607.54     80.17 o 
  -7   6  12      597.71      529.03     44.80 o 
  -6   6  12       49.47       34.41     25.54 o 
  -5   6  12      229.92      291.90     39.57 o 
  -4   6  12      175.14      208.09     35.51 o 
  -3   6  12       34.04       13.32     24.91 o 
  -2   6  12       21.71       28.23     25.04 o 
  -1   6  12        1.47       -7.63     22.19 o 
   0   6  12      304.23      237.17     42.20 o 
   1   6  12       32.40       10.67     28.01 o 
   2   6  12        4.41       -4.15     30.38 o 
   3   6  12       13.10       27.36     30.65 o 
  -8   7  12        3.21       -3.56     28.28 o 
  -7   7  12        5.76      -11.50     37.85 o 
  -6   7  12      123.13       96.36     33.90 o 
  -5   7  12        4.65      -18.28     22.86 o 
  -4   7  12      258.93      355.39     41.47 o 
  -3   7  12      214.65      248.40     37.80 o 
  -2   7  12      273.63      315.95     55.74 o 
  -1   7  12        2.58      -12.31     22.93 o 
   0   7  12        5.60       16.86     25.70 o 
   1   7  12        0.20       -7.49     27.04 o 
   2   7  12        0.07      -23.47     24.49 o 
  -8   8  12       28.07       45.61     33.75 o 
  -7   8  12      430.64      383.50     47.23 o 
  -6   8  12      201.74      195.21     37.57 o 
  -5   8  12      353.49      420.80     42.66 o 
  -4   8  12      103.70      141.90     75.86 o 
  -3   8  12        0.25      -30.72     20.81 o 
  -2   8  12      553.26      579.24    145.28 o 
  -1   8  12      527.34      556.92    149.48 o 
   0   8  12       39.54       45.93     29.23 o 
   1   8  12      354.45      404.32     44.73 o 
   2   8  12      163.45      156.61     37.04 o 
  -7   9  12        0.04      -12.69     30.40 o 
  -6   9  12       18.79      -19.62     26.27 o 
  -5   9  12        7.27       56.06     28.93 o 
  -4   9  12      374.14      404.99     40.60 o 
  -3   9  12       46.66       51.43     26.83 o 
  -2   9  12       92.08      135.42     69.00 o 
  -1   9  12        5.12        6.28     51.22 o 
   0   9  12       74.92       56.70     28.70 o 
   1   9  12        1.14      -22.63     24.17 o 
  -6  10  12       12.99       22.06     36.44 o 
  -5  10  12      406.53      484.46     65.04 o 
  -4  10  12      443.12      514.70    145.50 o 
  -3  10  12       13.09       -9.29     26.29 o 
  -2  10  12      381.19      589.36    114.71 o 
  -1  10  12       37.14      153.26     82.81 o 
   0  10  12       64.53      135.03     86.30 o 
  -5  11  12       21.80      -38.13     26.73 o 
  -4  11  12       50.69       52.44     29.05 o 
  -3  11  12        3.71       88.61     76.28 o 
  -2  11  12        1.14       -8.07     76.14 o 
  -1  11  12        4.27       82.05     79.26 o 
  -9   1  13        1.07      -51.99     30.86 o 
  -8   1  13     1068.39      897.32     52.56 o 
  -7   1  13       16.20       18.12     22.31 o 
  -6   1  13      635.03      570.60     39.23 o 
  -5   1  13       37.17       46.46     23.12 o 
  -4   1  13       43.17       14.99     25.83 o 
  -3   1  13      334.53      368.34     34.94 o 
  -2   1  13      215.68      242.85     31.25 o 
  -1   1  13      133.60      186.19     28.35 o 
   0   1  13      150.99      152.14     30.18 o 
   1   1  13      135.29       97.12     31.39 o 
   2   1  13       41.06       15.08     26.02 o 
  -9   2  13       13.56       28.03     37.75 o 
  -8   2  13      362.75      328.00     44.29 o 
  -7   2  13       71.88       22.52     26.27 o 
  -6   2  13        1.45       -4.85     21.47 o 
  -5   2  13      150.69      153.11     27.83 o 
  -4   2  13       91.77       68.46     24.28 o 
  -3   2  13        6.68        9.32     22.08 o 
  -2   2  13        5.09       16.15     21.93 o 
  -1   2  13       59.30       51.26     24.71 o 
   0   2  13        9.75       35.16     24.70 o 
   1   2  13        3.98       -0.85     24.90 o 
   2   2  13       61.29       58.08     29.26 o 
  -9   3  13      149.36      128.33     38.85 o 
  -8   3  13      378.27      376.46     46.92 o 
  -7   3  13       33.96      -11.18     26.43 o 
  -6   3  13      356.39      294.94     33.24 o 
  -5   3  13      106.41      117.94     26.17 o 
  -4   3  13        2.98       23.15     21.98 o 
  -3   3  13      296.03      365.42     34.90 o 
  -2   3  13      229.56      213.55     30.13 o 
  -1   3  13        0.00       -1.79     21.51 o 
   0   3  13      114.13      122.34     53.46 o 
   1   3  13      554.65      598.35     48.62 o 
   2   3  13       42.50       23.96     26.22 o 
  -8   4  13      356.63      292.10     52.37 o 
  -7   4  13       42.01       -5.99     50.23 o 
  -6   4  13       57.17       80.18     63.04 o 
  -5   4  13       77.44       78.72     32.30 o 
  -4   4  13        9.83       10.89     20.73 o 
  -3   4  13       14.12       24.36     21.35 o 
  -2   4  13      130.37      150.64     27.83 o 
  -1   4  13        0.90       -4.11     21.94 o 
   0   4  13       46.74       38.06     23.75 o 
   1   4  13       46.15       12.19     27.25 o 
   2   4  13        0.28       35.44     33.77 o 
  -8   5  13        0.31       -9.59     29.26 o 
  -7   5  13       58.40       23.46     29.98 o 
  -6   5  13      102.06       90.38     30.93 o 
  -5   5  13      290.33      339.16     43.23 o 
  -4   5  13       91.95       69.23     32.20 o 
  -3   5  13      310.27      391.02     47.02 o 
  -2   5  13      199.24      219.80     58.20 o 
  -1   5  13      108.78      163.06     56.91 o 
   0   5  13       46.97       -8.34     30.67 o 
   1   5  13      244.51      198.44     45.18 o 
  -8   6  13       11.75       -0.73     31.75 o 
  -7   6  13        1.43      -16.41     29.96 o 
  -6   6  13        0.45       -3.41     37.00 o 
  -5   6  13        2.87       16.68     48.12 o 
  -4   6  13      117.63      112.52     32.69 o 
  -3   6  13        9.62       -6.32     26.34 o 
  -2   6  13       10.38      124.27     74.20 o 
  -1   6  13       17.45       29.12     28.09 o 
   0   6  13      132.13      114.03     37.37 o 
   1   6  13       22.13        7.33     32.93 o 
  -7   7  13        0.13        1.65     30.99 o 
  -6   7  13      248.58      254.24     49.25 o 
  -5   7  13      418.06      441.27     48.72 o 
  -4   7  13       50.22       56.36     29.86 o 
  -3   7  13       46.38       60.80     31.41 o 
  -2   7  13      136.54      140.34     34.32 o 
  -1   7  13      272.04      314.76     44.33 o 
   0   7  13      168.18      142.93     38.83 o 
  -6   8  13        8.74       24.06     30.69 o 
  -5   8  13        8.36       18.68     47.48 o 
  -4   8  13       55.41      110.85     32.21 o 
  -3   8  13      106.71      116.25     31.35 o 
  -2   8  13        1.49       50.83     26.78 o 
  -1   8  13      258.32      280.71     41.79 o 
   0   8  13       99.28      147.33     33.62 o 
  -5   9  13      488.10      463.57     68.99 o 
  -4   9  13       18.37        1.41     27.60 o 
  -3   9  13      666.48      643.65    140.60 o 
  -2   9  13      564.51      761.66    175.84 o 
  -1   9  13        7.12       18.69     50.26 o 
  -8   0  14        0.03       -7.56     37.80 o 
  -7   0  14      603.75      548.34     59.65 o 
  -6   0  14      712.37      707.35     60.18 o 
  -5   0  14       64.52       73.19     39.20 o 
  -4   0  14      429.05      472.37     56.41 o 
  -3   0  14      531.92      602.12     78.95 o 
  -2   0  14       73.75       92.42     38.87 o 
  -1   0  14      536.81      641.85     70.48 o 
   0   0  14       16.48       14.64     35.00 o 
  -8   1  14      157.42      148.00     31.16 o 
  -7   1  14      217.74      209.85     32.34 o 
  -6   1  14       89.34      114.75     27.48 o 
  -5   1  14        1.48        1.73     21.83 o 
  -4   1  14        2.04      -12.30     21.74 o 
  -3   1  14      506.54      523.00     42.39 o 
  -2   1  14       82.84       70.54     28.43 o 
  -1   1  14        8.61       22.37     23.14 o 
   0   1  14        0.45       11.14     23.78 o 
  -7   2  14      134.08      126.70     28.81 o 
  -6   2  14      159.25      114.26     28.29 o 
  -5   2  14       17.51       38.16     23.32 o 
  -4   2  14      226.98      202.21     30.75 o 
  -3   2  14       70.53       98.60     26.55 o 
  -2   2  14      382.42      333.40     35.74 o 
  -1   2  14      428.04      488.57     40.35 o 
   0   2  14       10.54       55.21     25.04 o 
  -7   3  14       38.37       29.28     30.30 o 
  -6   3  14       15.18        3.01     22.36 o 
  -5   3  14        0.06      -19.54     22.48 o 
  -4   3  14       11.71        0.27     21.85 o 
  -3   3  14       14.42       12.28     23.84 o 
  -2   3  14       11.24        3.07     25.43 o 
  -1   3  14       17.40       41.53     23.56 o 
   0   3  14        2.79       11.37     22.95 o 
  -7   4  14       46.84       27.24     33.73 o 
  -6   4  14      286.00      267.54     39.00 o 
  -5   4  14        1.04      -18.92     28.37 o 
  -4   4  14       75.47       91.74     40.79 o 
  -3   4  14      510.02      548.99     70.17 o 
  -2   4  14      233.64      174.54     35.21 o 
  -1   4  14      202.52      260.10     41.79 o 
   0   4  14        2.06       -9.93     25.28 o 
  -6   5  14       18.40      -10.96     52.92 o 
  -5   5  14        0.04       26.70     29.45 o 
  -4   5  14        3.15        5.72     28.63 o 
  -3   5  14      167.98      202.44     73.29 o 
  -2   5  14      100.85      143.42     37.05 o 
  -1   5  14       32.13       26.38     31.26 o 
  -6   6  14       46.29       38.43     34.74 o 
  -5   6  14        3.93       -3.96     28.17 o 
  -4   6  14        0.56      -31.01     27.32 o 
  -3   6  14       85.68      108.06     35.55 o 
  -2   6  14        0.87      -25.85     29.52 o 
  -1   6  14      374.09      393.25     54.91 o 
  -5   7  14      108.56      168.48     46.54 o 
  -4   7  14       20.14      -10.62     42.67 o 
  -3   7  14      173.61      271.20     44.57 o 
  -5   1  15      437.51      407.33     39.10 o 
  -4   1  15      460.99      503.68     42.17 o 
  -3   1  15        4.51        1.72     26.26 o 
  -5   2  15       48.64       43.64     26.04 o 
  -4   2  15       10.88        3.05     24.68 o 
  -3   2  15       53.06       32.02     25.46 o 
                                                 
